# Supplementary material for: Effect of Non-alcoholic Fatty Liver Disease on the Risk of Synchronous Liver Metastasis: Analysis of 451 Consecutive Patients of Newly Diagnosed Colorectal Cancer
Source: Front Oncol. 2020 Feb 28;10:251. doi: 10.3389/fonc.2020.00251 (PMC7059642; doi:10.3389/fonc.2020.00251)
Supplement: Supplementary file 2 [file Data_Sheet_1.xlsx]

## Sheet: 工作表1
patient ID	NAFLD(1=NAFLD；0=non-NAFLD)	liver metastasis(1=yes；0=non)	APRI	FIB-4	NFS	gender	age(year)	height(cm)	weight(Kg)	BMI(kg/m2)	DM/IFG(1=yes；0=no)	hypertension(1=yes；0=no)	HBsAg(1=positive；0=negative)	ALT(IU/L)	AST(IU/L)	GGT(IU/L)	ALP(IU/L)	TBIL(umol/L)	DBIL(umol/L)	IBIL(umol/L)	ALB(g/L)	TG (mmol/L)	PLT(109/L)	CEA (ng/mL)	AFP (ng/mL)	CA199(U/mL)	Tumor site	Tumor type	tumor size(cm)	differentiation(0=wel；1=moderate；2=poor)	T stage(1=T1；2=T2；3=T3；4=T4）	N stage(0=N0；1=N1；2=N2）	Stage of disease (TNM) (1=stage I；2=stage II；3=stage III；4=stage IV）	vascular invasion(1=yes；0=no）	Nerve invasion 1=yes；0=no)	KRAS(1=mutation；2=no mutation；0=missing data)	NRAS(1=mutation；2=no mutation；0=missing data)	BRAF(1=mutation；2=no mutation；0=missing data)
1	0	0	0.4455	1.37536	-1.04799	male	59	167	61	21.8724	1	0	0	50	30	41	68	7.2	3	4.2	45	3.5	182	8.83	2.13	30.55	colon	Protuberant	5	1	3	2	3	1	0	1	2	2
2	0	0	0.190499	1.46524	0.090026	male	55	170	85.5	29.5848	0	1	0	7	16	35	53	6.6	2.9	3.7	35.8	1.23	227	4.33	2.92	21.24	colon	Ulcerative	6	1	3	2	3	1	1	0	0	0
3	0	0	0.239354	1.67538	-1.16862	male	78	170	63	21.7993	0	1	0	17	24	18	84	3.5	1.4	2.1	34.9	0.51	271	5.31	1.9	9.12	colon	Ulcerative	4	1	3	1	3	0	0	2	2	2
4	0	0	0.210456	1.00096	-2.72394	female	53	162	56	21.3382	0	0	0	17	19	31	53	8.2	1.9	6.3	44.7	0.92	244	4.3	1.92	10.32	colon	Protuberant	3	1	2	0	1	0	0	2	2	2
5	0	0	0.30453	1.80376	-1.39967	female	62	156	36	14.7929	0	0	0	15	24	19	67	7.2	1.7	5.5	33.7	0.63	213	2.45	3.12	8.21	colon	Protuberant	5.5	1	2	0	1	0	0	0	0	0
6	0	0	0.216672	1.26738	-1.51323	female	57	151	55	24.1217	0	0	0	13	19	17	74	9.1	2.1	7	39.1	1.49	237	1.7	1.81	20.55	colon	Protuberant	3.5	1	3	1	3	0	0	2	2	2
7	0	0	0.238843	1.3989	-1.40849	male	69	175	80	26.1224	0	1	1	19	19	28	76	16	6.4	9.6	44.5	0.31	215	4.26	1.96	7.83	colon	Ulcerative	5	1	3	0	2	0	0	2	2	1
8	0	0	0.0590755	0.200927	-6.51024	male	39	170	68	23.5294	0	0	0	18	12	39	70	2.8	0.8	2	30.5	1.55	549	2.26	6.54	0.93	colon	Protuberant	14	1	3	0	2	0	0	1	2	2
9	0	0	0.668986	3.02306	-0.217599	male	68	182	82	24.7555	0	0	1	31	25	20	87	22.6	7.3	15.3	43.5	0.86	101	1.55	2	6.92	colon	Ulcerative	5.5	1	3	1	3	1	1	2	2	2
10	0	0	0.189822	1.11033	-1.96931	male	57	165	54	19.8347	0	0	0	13	21	77	85	5	1.8	3.2	30	1.21	299	2.49	1.18	3.21	colon	Protuberant	8	1	4	1	3	0	0	2	2	2
11	0	0	0.22113	1.2518	-1.56937	female	53	159	54	21.3599	0	0	0	12	18	8	107	8.1	1.5	6.6	37.7	0.9	220	2.38	1.47	11.2	colon	Ulcerative	3.5	1	3	0	2	0	0	1	2	2
12	0	0	0.309685	1.40365	-1.77149	female	49	162	60	22.8624	0	0	0	16	22	22	76	6.2	0.9	5.3	44.3	1.75	192	2.72	7.58	1.25	colon	Ulcerative	3	1	3	0	2	1	0	2	2	2
13	0	0	0.110817	0.480794	-4.7832	male	55	168	80	28.3447	0	0	0	22	18	24	53	12.9	3.6	9.3	44.1	0.64	439	12.88	4.32	12.17	colon	Ulcerative	5.5	1	3	1	3	0	0	2	2	2
14	0	0	0.113499	0.671916	-3.10898	male	64	170	78	26.9896	0	1	0	16	16	18	50	9	3.3	5.7	36	0.98	381	2.5	2.45	1.37	colon	Protuberant	5	1	3	0	2	0	0	1	2	2
15	0	0	0.203775	1.46005	-0.521331	male	75	168	54	19.1327	1	1	0	15	19	18	90	9.3	3.2	6.1	38.3	0.87	252	25.35	2.42	49.96	colon	Protuberant	6	1	4	1	3	0	0	1	2	2
16	0	0	0.121017	1.25236	-0.553333	female	74	158	65	26.0375	0	1	0	7	12	13	50	5.6	1.4	4.2	34.5	1.36	268	18.72	3.68	7.6	colon	Ulcerative	7	1	3	0	2	0	1	2	2	2
17	0	0	0.14304	0.912953	-2.73422	female	69	155	60	24.974	0	0	0	16	19	15	100	8.6	2.1	6.5	37.4	1.21	359	0.87	4.39	9.32	colon	Protuberant	6	1	3	0	2	0	0	2	2	1
18	0	0	0.444957	2.02473	-1.52887	female	55	165	49	17.9982	0	0	0	20	27	23	63	11.2	2.9	8.3	42.2	0.55	164	7.16	2.58	1.68	colon	Ulcerative	3	1	3	0	2	0	1	1	2	2
19	0	0	0.186393	1.95499	1.61534	female	75	159	67	26.5021	1	1	0	7	12	19	84	2.9	0.7	2.2	38.5	3.71	174	13.21	0.99	17.31	colon	Ulcerative	2.5	1	3	1	3	0	1	1	2	2
20	0	0	0.218516	1.42615	-1.45535	male	66	177	67	21.3859	0	0	0	14	19	23	73	14.3	3.9	10.4	38.2	0.72	235	4.75	4.12	12.83	colon	Protuberant	9	1	3	0	2	0	0	2	2	2
21	0	0	0.134686	0.586021	-3.47386	male	44	167	65	23.3067	0	0	0	14	15	23	90	9.7	2.8	6.9	41.9	1.46	301	1.59	0.98	12.62	colon	Ulcerative	7	0	3	0	2	0	0	2	2	2
22	0	0	0.431793	1.43472	-0.766755	male	50	170	65	22.4913	1	0	0	31	27	19	64	16.7	3.5	13.2	43.2	1.2	169	6.27	1.43	7.58	colon	Ulcerative	5.5	1	3	1	3	0	0	1	2	2
23	0	0	0.117509	0.893687	-2.98779	male	65	175	64	20.898	0	0	0	10	13	24	99	8.7	2.3	6.4	46.7	0.95	299	28.68	2.71	18.04	colon	Ulcerative	4.5	2	3	0	2	0	0	2	2	2
24	0	0	0.251071	2.46761	0.138375	male	84	160	52	20.3125	0	1	0	10	17	16	65	10.8	4.8	6	38	0.78	183	4.68	1.55	14.38	colon	Protuberant	7	1	3	2	3	0	0	2	2	2
25	0	0	0.252252	1.6567	-0.894716	female	64	158	60	24.0346	0	0	0	13	21	13	65	7.8	1.3	6.5	38.2	0.79	225	11.84	5.59	10.53	colon	Ulcerative	4.5	1	3	1	3	1	1	2	2	2
26	0	0	0.278523	2.28655	-0.306275	male	80	165	58	21.3039	0	0	0	13	27	11	67	11.3	4.6	6.7	34	1.06	262	7.13	2.33	97.85	colon	Ulcerative	5.5	1	3	0	2	0	0	2	2	2
27	0	0	0.27959	2.27693	-0.124176	male	73	168	65	23.03	0	0	0	11	18	24	73	16.1	4.4	11.7	40.5	0.36	174	3.57	3.34	13.16	colon	Ulcerative	4	1	3	0	2	0	0	1	2	2
28	0	0	0.1859	2.11571	2.01718	female	87	160	71	27.7344	1	1	0	8	13	30	55	7.3	3	4.3	36.6	1.19	189	32.1	3.81	76.89	colon	Protuberant	6	1	3	0	2	0	1	1	2	2
29	0	0	0.168218	1.23857	-0.478072	male	66	166	67	24.3141	1	1	0	11	15	21	70	16.2	4.4	11.8	43.6	1.01	241	4.76	1.17	22.15	colon	Protuberant	2.5	2	2	1	3	0	0	1	2	2
30	0	0	0.42471	2.2	-0.708022	female	56	158	54	21.6311	0	0	1	16	22	18	94	14	3.8	10.2	40.6	1.56	140	1.56	1.39	10.21	colon	Protuberant	4	1	2	0	1	0	0	1	2	2
31	0	0	0.235872	2.31824	-0.241922	male	84	175	69	22.5306	0	1	0	10	24	19	105	21.9	7.2	14.7	39.3	0.7	275	18.2	2.32	10.64	colon	Protuberant	5.5	1	3	1	3	0	0	1	2	2
32	0	0	0.218516	0.887947	-2.64555	female	56	154	50	21.0828	0	1	0	26	19	34	128	15.7	3.4	12.3	40.8	1.33	235	4.69	3.54	7.24	colon	Protuberant	1.3	1	1	0	1	0	0	0	0	0
33	0	0	0.0746145	0.761726	-2.4918	female	73	155	52	21.6441	0	1	0	7	9	16	68	11.6	3.1	8.5	39.2	1.56	326	3.21	1.89	10.3	colon	Ulcerative	6	2	4	2	3	1	0	0	0	0
34	0	0	0.201517	1.59278	-0.220197	female	74	160	77.5	30.2734	0	1	0	12	17	17	62	15.9	4.7	11.2	38.9	0.71	228	8.4	3.1	16.27	colon	Ulcerative	5	1	3	0	2	0	0	2	1	2
35	0	0	0.137426	1.47458	0.384378	female	87	150	55	24.4444	1	1	0	9	15	18	56	7	1.2	5.8	36.4	2.21	295	2.51	0.96	8.87	colon	Protuberant	6	2	3	0	2	1	0	2	2	2
36	0	0	0.625419	2.49917	-0.637282	female	54	164	57	21.1927	0	1	0	25	28	13	87	11.3	2.6	8.7	37.7	2.63	121	7.32	2.1	1.1	colon	Ulcerative	4	1	3	2	3	1	1	1	2	2
37	0	0	0.317077	2.27768	-0.42509	female	70	152	50	21.6413	0	0	0	13	21	16	207	25.3	6.6	18.7	40.1	0.76	179	2.1	0.98	3.21	colon	Ulcerative	4	1	3	1	3	1	1	1	2	2
38	0	0	0.10647	1.11671	-1.68584	male	75	180	64	19.7531	0	0	0	7	13	21	78	13.7	3.8	9.9	33.2	1.16	330	4.36	1.47	8.11	colon	Ulcerative	6	1	3	0	2	0	0	1	2	2
39	0	0	0.429569	2.00453	-1.38435	female	52	172	69	23.3234	0	0	1	17	24	13	97	18.8	4	14.8	49.4	1.38	151	2.31	1.97	8.5	colon	Protuberant	0.4	1	1	0	1	0	0	0	0	0
40	0	0	0.166442	1.56012	-0.432078	female	76	160	62.5	24.4141	1	0	0	9	21	15	63	9.2	1.8	7.4	43.5	5.3	341	2.82	0.73	15.68	colon	Ulcerative	4	1	3	0	2	0	0	1	2	2
41	0	0	0.191441	1.43413	-1.14734	male	73	160	63.5	24.8047	0	0	0	13	17	16	65	10.8	2.6	8.2	40.6	0.8	240	2.82	9.81	12.08	colon	Protuberant	4.5	1	3	0	2	0	0	1	2	2
42	0	0	0.32175	1.76413	-0.682622	female	77	150	46	20.4444	1	0	0	27	30	13	80	9.5	1.9	7.6	41.4	0.75	252	4.06	2.29	1.45	colon	Protuberant	3.5	1	2	0	1	0	0	1	2	2
43	0	0	0.502513	2.1072	-0.932976	male	68	159	60	23.7332	0	0	0	36	37	31	109	11.7	4.2	7.5	36.9	0.92	199	5.77	3.31	11.36	colon	Ulcerative	5	1	3	0	2	0	0	0	0	0
44	0	0	0.127086	0.991157	-0.968839	male	76	170	56	19.3772	1	0	0	13	15	29	62	13	3.6	9.4	31.1	0.81	319	3.29	3.32	0.98	colon	Ulcerative	6	1	3	1	3	1	0	2	2	2
45	0	0	0.237476	2.61186	0.285694	male	94	160	53	20.7031	0	0	0	10	21	20	99	9.4	3.7	5.7	36.9	0.62	239	3.82	2.62	12.13	colon	Ulcerative	6	1	3	0	2	0	0	2	2	2
46	0	0	0.2079	1.62864	-1.16646	male	82	174	70	23.1206	0	0	0	15	23	36	101	5.4	2.2	3.2	35.3	1.23	299	13.57	2.09	19.51	colon	Ulcerative	5	1	3	0	2	0	0	1	2	2
47	0	0	0.17017	1.09379	-2.5328	male	65	175	63.5	20.7347	0	1	0	14	17	34	83	17.5	5	12.5	44	1.21	270	4.14	1.84	9.72	colon	Ulcerative	3	1	3	1	3	0	1	2	2	2
48	0	0	0.2808	2.44342	-0.641862	female	78	152	42.5	18.3951	0	1	0	11	24	19	84	16.2	3.7	12.5	41.5	1.02	231	1.84	2.25	10.07	colon	Ulcerative	3.5	1	3	0	2	0	0	1	2	2
49	0	0	0.295055	1.57786	-0.570799	male	63	169	89	31.1614	0	1	0	19	25	21	84	13.9	3.3	10.6	37.6	1.47	229	2.16	3.78	8.88	colon	Ulcerative	2.5	1	3	0	2	0	0	2	2	2
50	0	0	0.395937	1.59289	-1.48723	male	51	165	69	25.3444	0	0	0	22	23	29	83	27.9	6.3	21.6	46.6	2.76	157	1.42	2.46	16.6	colon	Protuberant	0.6	1	1	2	3	1	0	2	2	2
51	0	0	0.123317	0.907973	-0.213262	male	66	174	63.7	21.0398	1	1	1	11	12	33	122	4.4	1.2	3.2	26.5	1.17	263	4.72	3.72	12.15	colon	Ulcerative	6	2	3	1	3	1	0	1	2	2
52	0	0	0.46729	2.78359	-0.507113	male	72	170	65	22.4913	0	0	0	20	37	19	85	11.3	3.8	7.5	40.3	1.29	214	1.98	1.38	19.21	colon	Ulcerative	4.5	1	3	2	3	1	1	2	2	2
53	0	0	0.173788	1.06092	-3.62308	male	70	171	69	23.597	0	1	1	18	29	22	55	7.8	2.7	5.1	37.7	1.16	451	4.42	2.4	1.17	colon	Ulcerative	7	1	3	0	2	0	0	2	2	2
54	0	0	0.232359	1.06551	-2.23777	male	48	166	59	21.4109	0	0	0	15	19	64	94	10.5	2.8	7.7	41.4	0.77	221	2.19	5.63	0.6	colon	Ulcerative	3	1	2	0	1	0	0	1	2	2
55	0	0	0.167523	1.17739	-1.48936	male	63	172	75	25.3515	0	0	0	11	15	26	101	13.4	4.2	9.2	41.4	0.63	242	5.35	3.82	10.38	colon	Ulcerative	4.2	1	3	2	3	1	1	1	2	2
56	0	0	0.298554	2.04087	-0.860864	male	64	172	60	20.2812	0	1	0	12	19	31	83	21.6	5.6	16	42.3	1.19	172	2.93	3.76	5.32	colon	Infiltrative	2.7	1	1	0	1	0	0	0	0	0
57	0	0	0.22275	2.05896	1.70882	female	79	147	56	25.9151	1	1	0	10	15	15	34	7.5	1.7	5.8	33.7	1.6	182	3.68	1.55	6.82	colon	Ulcerative	5.5	1	3	0	2	0	0	2	2	2
58	0	0	0.135135	0.739734	-3.31303	male	61	175	70	22.8571	0	1	0	17	17	22	65	6.4	1.7	4.7	39.6	1.31	340	4.41	4.55	0.6	colon	Protuberant	2	1	2	0	1	0	0	1	2	2
59	0	0	0.253019	2.03043	-0.69598	female	84	163	48	18.0662	0	1	0	15	22	10	73	7.4	1.8	5.6	33.7	0.47	235	1.2	3.86	6.04	colon	Protuberant	2.5	1	3	0	2	0	0	0	0	0
60	0	0	0.203429	1.52333	-0.810321	male	64	168	56	19.8413	0	0	0	10	14	13	74	7.4	1.7	5.7	35.4	1.15	186	3.34	2.79	9.28	colon	Protuberant	3.5	1	3	0	2	0	0	1	2	2
61	0	0	0.154994	1.84507	1.38156	female	91	154	55	23.1911	1	1	0	8	16	15	70	8	2	6	29.9	0.67	279	4.5	2.54	12.24	colon	Ulcerative	6.5	1	3	2	3	0	0	1	2	2
62	0	0	0.222903	1.32996	-2.83963	male	79	174	58	19.1571	0	0	0	24	24	19	74	6.2	1.7	4.5	46.9	1.01	291	2.15	2	8.12	colon	Protuberant	3	1	2	0	1	0	0	1	2	2
63	0	0	0.483126	2.01003	-0.759745	male	72	170	60	20.7612	1	0	0	41	69	18	90	6.5	2.4	4.1	22.4	1.02	386	1.92	0.86	18.82	colon	Protuberant	8	1	3	1	3	0	0	1	2	2
64	0	0	0.831601	4.22404	0.289938	female	70	160	50	19.5312	0	0	0	26	52	12	93	5.7	2.4	3.3	34	1.03	169	468.2	2.89	48.58	colon	Ulcerative	7.5	1	3	2	3	1	1	2	1	2
65	0	0	0.110182	0.561161	-4.98071	male	60	172	65	21.9713	0	0	0	19	17	48	121	2.8	1.4	1.4	46.3	1.68	417	4.4	3.16	19.29	colon	Ulcerative	4	1	3	0	2	0	1	1	2	2
66	0	0	0.308576	1.2083	-2.72423	male	56	165	52	19.1001	0	0	0	28	29	26	60	4.7	1.2	3.5	40	1.01	254	2.19	2.17	5.17	colon	Infiltrative	1.8	1	3	0	2	0	0	2	2	2
67	0	0	0.443922	2.05314	-1.29221	male	75	179	80	24.968	0	1	0	36	34	79	110	30.4	8.1	22.3	45.2	1.57	207	2.86	2.31	19.44	colon	Protuberant	3	1	1	0	1	0	0	0	0	0
68	0	0	0.23166	1.10227	-2.78008	female	63	162	63	24.0055	0	1	0	24	24	36	145	16.6	4.4	12.2	46.1	1.36	280	2	4.82	8.72	colon	Ulcerative	3.5	1	3	0	2	0	0	2	2	2
69	0	0	0.19559	1.94454	1.67622	female	76	163	60	22.5827	1	1	0	8	11	17	61	41	8	31	31.8	1.4	152	7.32	2.4	12.5	colon	Ulcerative	2.5	1	3	0	2	1	0	1	2	2
70	0	0	0.215433	1.41486	-1.72615	male	71	158	59	23.634	0	0	0	16	22	47	92	6.1	1.7	4.4	40.5	1.15	276	2.81	3.5	2.77	colon	Ulcerative	6	1	3	0	2	0	0	2	2	2
71	0	0	0.28314	2.70384	0.396825	female	73	160	60	23.4375	0	0	0	8	22	23	104	35	8.5	26.5	42.8	1.42	210	3.62	7.05	10.75	colon	Ulcerative	5	1	3	1	3	0	0	2	2	2
72	0	0	0.0884813	0.785714	-1.76061	female	72	160	69	26.9531	0	1	0	9	11	17	81	6.3	2.3	4	32.2	1.08	336	2.29	2.44	5.48	colon	Infiltrative	4	1	3	2	3	1	1	2	2	2
73	0	0	0.556439	1.78431	-0.924552	male	52	163	76	28.6048	0	0	0	36	28	68	62	10.8	3	7.8	43.4	1.85	136	1.36	4.52	6.53	colon	Protuberant	3	1	3	1	3	1	0	1	2	2
74	0	0	0.1008	0.671329	-2.55335	female	54	158	60	24.0346	1	0	0	9	16	21	78	7	2.6	4.4	37.1	1.72	429	2.22	6.18	4.02	colon	Ulcerative	4	1	3	0	2	0	0	2	2	2
75	0	0	0.36523	1.99433	-1.26467	female	66	162	47	17.9089	0	1	0	20	25	23	89	9.3	2	7.3	38.6	1.49	185	4.17	2.61	10.31	colon	Ulcerative	4.5	1	3	0	2	0	0	2	2	2
76	0	0	0.236302	1.79199	0.677951	male	71	185	85	24.8356	1	1	0	12	16	23	70	12.7	5.4	7.3	40.6	0.89	183	1.99	5	11.81	colon	Ulcerative	4.5	1	3	0	2	0	0	2	2	2
77	0	0	0.480989	2.37334	-0.708601	male	68	172	62	20.9573	0	0	0	26	21	12	61	13.5	4.3	9.2	42.2	0.85	118	4.83	1.18	7.6	colon	Ulcerative	3.8	1	3	0	2	0	0	1	2	2
78	0	0	0.156427	1.26842	-1.82132	male	82	176	70	22.5981	0	1	0	14	18	17	86	8.4	3.2	5.2	38.4	0.93	311	88.67	2.75	13.53	colon	Ulcerative	7	1	3	2	3	1	0	2	2	2
79	0	0	0.140541	1.26855	0.215344	female	69	152	49	21.2084	1	1	0	8	13	34	84	28.3	8.3	20	32.5	0.79	250	1.04	0.64	19.88	colon	Protuberant	6	1	3	0	2	0	1	1	1	2
80	0	0	0.291892	2.51612	0.0465704	male	84	147	42	19.4363	0	0	0	13	27	105	137	10.7	2.8	7.9	30.6	0.78	250	4.14	4.9	35.36	colon	Protuberant	5	1	3	1	3	1	0	1	2	2
81	0	0	0.11974	1.03096	-1.23308	female	57	158	65	26.0375	0	0	0	6	14	22	132	1.7	1.3	0.4	35.1	2.07	316	5.13	3.22	8.12	colon	Infiltrative	3	1	3	1	3	1	1	0	0	0
82	0	0	0.219837	1.69221	-0.205902	male	69	170	50	17.301	1	1	0	11	17	15	125	9.6	3.2	6.4	40.2	1.08	209	5.94	1.31	10.59	colon	Ulcerative	4.5	1	3	1	3	1	0	2	2	2
83	0	0	0.189663	0.68853	-2.48395	male	38	175	73	23.8367	0	0	1	15	16	30	79	9.8	2.4	7.4	38.6	2.51	228	2.53	1.12	31.48	colon	Ulcerative	5	1	3	0	2	0	0	0	0	0
84	0	0	0.129582	1.46785	-0.473875	female	81	155	55	22.8928	0	1	0	7	14	13	78	6.6	2.3	4.3	32.3	0.82	292	9.99	2.04	23.23	colon	Ulcerative	5.5	1	3	1	3	0	1	1	2	2
85	0	0	0.512582	1.78444	-1.80739	male	58	169	56	19.6072	0	1	0	38	33	25	93	10.9	3.4	7.5	41.2	1.25	174	3.47	4.67	7.46	colon	Protuberant	3.5	1	2	0	1	0	0	2	2	2
86	0	0	0.138094	1.24331	-1.61073	female	73	150	42	18.6667	0	1	0	9	14	19	73	6.8	1.7	5.1	35.9	1.1	274	3.08	2.76	21.27	colon	Protuberant	8.5	1	3	0	2	0	0	1	2	2
87	0	0	0.623701	3.42434	1.19186	male	68	170	71	24.5675	1	1	0	21	33	17	68	13.5	3.2	10.3	42.2	1.6	143	1.4	2.18	18.54	colon	Protuberant	3.5	1	2	1	3	0	0	0	0	1
88	0	0	0.13292	1.14577	-1.24527	female	84	165	60	22.0386	0	1	0	13	15	9	85	10.3	3.5	6.8	29.2	1.17	305	42.48	1.41	12.87	colon	Protuberant	15	2	4	1	3	0	0	0	0	1
89	0	0	0.184575	1.79247	0.00915799	male	83	178	70	22.0932	0	0	0	10	14	16	98	10.9	4.2	6.7	33.1	0.8	205	27.68	1.37	117.5	colon	Protuberant	6.5	1	3	0	2	0	0	0	0	1
90	0	0	0.271239	2.12482	-0.751082	male	82	164	57	21.1927	0	0	0	15	28	22	75	7.5	2.2	5.3	35.2	0.88	279	32.59	3.02	19.1	colon	Protuberant	7	1	3	0	2	0	0	0	0	0
91	0	0	0.173351	0.813122	-1.66283	male	75	160	63	24.6094	1	1	0	35	22	48	76	10.1	4	6.1	35.9	1	343	7.6	3.16	21.74	colon	Ulcerative	6	1	3	0	2	0	0	0	0	2
92	0	0	0.433589	1.90099	-1.08293	male	74	165	64	23.5078	0	1	0	39	30	17	56	10.8	4.8	6	40.7	3.31	187	1.22	3.51	14.45	colon	Ulcerative	2	1	3	1	3	1	0	0	0	0
93	0	0	0.27557	0.824071	-3.12093	female	45	165	61	22.4059	0	0	0	31	26	13	62	8.3	3	5.3	41.4	3.26	255	125.2	2.32	16.89	colon	Ulcerative	5	1	3	1	3	0	0	0	0	0
94	0	0	0.285863	1.51424	0.0360423	female	73	160	72	28.125	1	1	0	26	22	20	68	13	3.5	9.5	43.9	1.01	208	11.54	1.07	162.1	colon	Protuberant	3	1	4	2	3	1	0	0	0	0
95	0	0	0.158361	0.908271	-1.74173	female	58	164	72	26.7698	0	0	0	14	15	19	95	21.4	4.4	17	37.3	1.11	256	4.99	2.5	7.72	colon	Ulcerative	4.5	1	3	0	2	0	0	0	0	0
96	0	0	0.0844595	0.867528	-0.548919	male	68	160	63	24.6094	1	1	0	6	10	27	95	8.2	2.9	5.3	35.2	1.02	320	4.89	3.2	28.32	colon	Protuberant	9	1	3	0	2	0	0	0	0	0
97	0	0	0.0739545	0.795417	-0.902963	female	65	160	66	25.7812	1	1	0	5	11	20	122	7.1	2	5.1	32.4	1.09	402	2.42	3.71	12.36	colon	Protuberant	4.5	1	2	0	1	0	0	0	0	0
98	0	0	0.187316	1.18107	-0.593305	female	66	159	50.5	19.9755	1	1	0	15	21	30	77	15.1	5.5	9.6	27.5	1.58	303	11.4	1.9	15.89	colon	Ulcerative	11	1	3	1	3	0	1	0	0	0
99	0	0	0.2717	1.82699	-0.448726	male	68	175	65	21.2245	0	1	0	14	19	37	66	24.5	7.3	17.2	32.9	4.42	189	9.09	2.94	13.79	colon	Protuberant	6	1	3	0	2	0	0	0	0	0
100	0	0	0.0422297	0.273438	-5.04371	female	35	160	53	20.7031	0	0	0	4	8	18	69	7.5	2	5.5	29.3	1.29	512	0.81	1.69	4.84	colon	Ulcerative	7.5	1	3	0	2	0	0	0	0	0
101	0	0	0.176812	1.32197	-0.818045	female	70	158	54.5	21.8314	0	1	0	12	14	58	121	5.7	2.7	3	32.7	1.74	214	5.16	3.54	77.58	colon	Protuberant	2	1	2	2	3	0	0	0	0	0
102	0	0	0.292649	2.54652	1.2926	female	78	150	63	28	0	1	0	11	17	11	47	4	0.8	3.2	30.9	1.34	157	2.21	1.86	13.13	colon	Protuberant	4	1	3	0	2	1	0	0	0	0
103	0	0	0.19305	0.898489	-2.29208	male	59	171	84	28.7268	0	1	0	22	19	58	80	10.1	2.8	7.3	43.9	0.86	266	6.59	3.35	14.66	colon	Ulcerative	3	1	3	0	2	1	1	0	0	0
104	0	0	0.127831	0.673052	-3.64505	male	45	170	52	17.9931	0	0	0	10	14	22	119	5	1.4	3.6	43.4	1.2	296	3.85	2.42	60.16	colon	Ulcerative	8	1	3	0	2	0	0	0	0	0
105	0	0	0.212811	1.27953	-0.818276	male	65	168	65	23.03	1	1	0	16	20	21	94	12.9	3.9	9	42.1	1.39	254	9.51	1.8	173.4	colon	Ulcerative	5	1	3	0	2	1	1	0	0	0
106	0	0	0.113706	0.478406	-2.89275	male	41	172	90	30.4218	0	1	1	13	13	28	92	5.6	2.2	3.4	38.9	1.92	309	3.23	2.21	21.27	colon	Ulcerative	3.5	2	3	2	3	1	1	1	2	2
107	0	0	0.234092	1.17185	-2.57009	female	62	158	51	20.4294	0	0	0	21	22	15	91	10.3	1.8	8.5	43.1	0.64	254	12.1	3.06	26.41	colon	Ulcerative	4.5	1	3	0	2	0	1	0	0	0
108	0	0	0.30808	1.11792	-2.12627	female	46	160	57.5	22.4609	0	1	0	22	22	11	67	6.1	2.7	3.4	41.6	1.18	193	2.22	1.71	15.92	colon	Ulcerative	5	2	3	2	3	1	0	0	0	0
109	0	0	0.179476	1.36173	-1.58727	male	58	168	57	20.1956	0	1	0	8	17	19	86	10.6	2.9	7.7	41.4	0.76	256	3.19	3.33	6.55	colon	Ulcerative	5	1	3	1	3	1	1	0	0	0
110	0	0	0.255661	2.07308	-1.09542	female	82	150	55	24.4444	0	1	0	14	28	34	48	6.4	1.6	4.8	43.7	1.34	296	11.59	3.21	8.64	colon	Protuberant	4.3	1	2	0	1	0	0	0	0	0
111	0	0	0.189442	1.52165	-0.426547	male	72	175	73	23.8367	0	0	0	11	15	10	45	6.3	1.6	4.7	33.7	0.38	214	14.7	2.39	9.77	colon	Ulcerative	4	1	3	0	2	0	0	0	0	0
112	0	0	0.187888	1.64609	-0.0588805	male	58	177	77	24.5779	0	0	0	6	13	29	56	6.5	1.4	5.1	38.7	1.49	187	2.92	3.46	0.6	colon	Protuberant	6	1	3	1	3	1	0	0	0	0
113	0	0	0.230017	1.33333	-1.64386	male	47	173	71	23.7228	0	0	0	9	16	19	72	14.3	4.1	14.3	49.3	0.93	188	6.18	2.06	19.39	colon	Protuberant	3.5	1	3	0	2	0	0	0	0	0
114	0	0	0.429	2.49392	-0.635932	female	72	158	55	22.0317	0	0	0	21	30	27	82	14.9	4.8	10.1	40.2	0.96	189	3.29	2.36	67.16	colon	Protuberant	4.5	1	3	0	2	0	0	0	0	0
115	0	0	0.0713922	0.758782	-4.22726	female	76	160	50	19.5312	0	0	0	7	14	16	48	6	1.1	4.9	34.7	0.76	530	1.48	3.08	7.97	colon	Ulcerative	4	1	3	0	2	0	0	0	0	0
116	0	0	0.45045	2.74064	0.99095	male	52	170	79	27.3356	0	1	0	10	17	14	62	3.8	1.4	2.4	33.1	2.58	102	3.08	2.43	9.88	colon	Protuberant	4.5	1	3	2	3	1	0	0	0	0
117	0	0	0.370013	2.29766	-0.789825	female	65	163	60	22.5827	0	0	0	15	23	14	58	39.4	9	30.4	45.1	0.8	168	7.69	2.46	12.46	colon	Ulcerative	1.8	1	1	0	1	0	0	0	0	0
118	0	0	0.190499	1.91813	-0.123586	male	72	170	60	20.7612	0	1	0	7	16	42	46	6.4	3.7	2.7	36	1.39	227	12.01	4.33	4.75	colon	Ulcerative	5	1	3	1	3	0	0	0	0	0
119	0	0	0.268592	1.51108	-0.469596	male	68	167	80	28.6851	0	1	0	20	16	55	63	8.4	2.1	6.3	41	1.43	161	25.11	8.89	16.72	colon	Protuberant	3.8	1	3	0	2	0	0	0	0	0
120	0	0	0.211977	1.35847	-1.48923	male	60	178	82	25.8806	0	0	0	12	16	21	48	10.1	1.7	8.4	47.5	1.37	204	2.11	4.61	18.25	colon	Protuberant	2.5	1	3	0	2	0	0	1	0	2
121	0	0	0.247306	2.78221	0.974344	female	86	150	52	23.1111	0	1	0	8	14	13	49	10.2	3.5	6.7	37.1	0.94	153	2.73	1.59	21.25	colon	Protuberant	3	1	2	0	1	1	0	0	0	0
122	0	0	0.162162	1.26	-0.986233	male	63	175	87	28.4082	0	0	0	9	15	22	81	7.5	2.1	5.4	41.1	1.09	250	1.39	3.27	15.99	colon	Ulcerative	10	1	3	2	3	1	1	0	0	0
123	0	0	0.287522	1.55538	-1.23177	male	67	172	70	23.6614	0	1	0	21	20	20	58	9.7	2.4	7.3	41.8	0.42	188	15.91	2.4	24.33	colon	Protuberant	4.5	1	3	0	2	0	0	0	0	0
124	0	0	0.187316	1.22044	0.0409546	female	61	155	60	24.974	1	1	0	12	14	24	39	10.1	2.4	7.7	38.6	1.21	202	3.23	1.55	20.32	colon	Ulcerative	3.8	1	2	0	1	0	0	0	0	0
125	0	0	0.146396	1.1819	-0.873715	male	69	171	86.5	29.5818	0	1	0	10	13	21	60	10.6	2.6	8	40.9	2.09	240	2.05	2.15	10.64	colon	Protuberant	4.5	1	3	1	3	1	0	0	0	0
126	0	0	0.27027	2.16667	1.28668	female	65	160	60.5	23.6328	1	1	0	9	15	13	57	6.8	1.3	5.5	37.8	4.4	150	6.32	2	13.72	colon	Protuberant	5.5	1	3	0	2	0	0	0	0	0
127	0	0	0.15015	1.41618	-0.696462	female	57	160	50	19.5312	0	1	0	5	12	14	75	6.8	1.5	5.3	38.4	1.03	216	0.49	2.29	3.29	colon	Protuberant	6	1	3	1	3	0	0	0	0	0
128	0	0	0.249327	1.40957	-2.23689	female	63	156	55	22.6003	0	1	0	17	25	52	72	13.4	3.4	10	44.7	1.07	271	1.11	3.03	15.22	colon	Protuberant	3	1	3	0	2	0	0	2	2	2
129	0	0	0.340498	1.54331	-1.04221	male	49	170	65	22.4913	0	0	0	16	16	17	37	27.5	7.9	19.6	39.9	0.83	127	2.37	4.17	3.8	colon	Ulcerative	0.4	1	1	0	1	0	0	0	0	0
130	0	0	0.157003	1.58086	1.14777	male	72	175	70	22.8571	1	1	0	7	14	11	39	2	0.3	1.7	29.8	1.48	241	0.74	1	6.15	colon	Ulcerative	5	2	3	2	3	1	1	0	0	0
131	0	0	0.164354	0.741745	-0.776751	female	69	153	68	29.0487	1	0	0	32	18	19	102	14	6.6	7.4	33.7	1.13	296	2.82	1.6	15.51	colon	Ulcerative	5	1	3	0	2	0	0	0	0	0
132	0	0	0.0842569	1.0309	-0.872245	female	81	155	60	24.974	1	1	0	6	13	26	43	2.5	0.3	2.2	36.3	0.84	417	28.49	2.01	37.68	colon	Ulcerative	2.5	1	3	1	3	0	0	0	0	0
133	0	0	0.301898	1.35432	-0.0501014	male	63	167	79	28.3266	1	1	0	27	21	15	58	13.9	3.3	10.6	42.8	1.58	188	1.86	2.81	8.5	colon	Protuberant	5	1	3	1	3	0	0	0	0	0
134	0	0	0.301825	1.86888	0.28143	female	69	158	60	24.0346	1	1	0	17	22	20	67	5.4	1.1	4.3	41	1.49	197	7.64	0.9	8.09	colon	Ulcerative	6	1	3	2	3	1	1	0	0	0
135	0	0	1.00779	5.77712	0.653079	female	79	158	46	18.4265	0	1	0	26	44	260	146	11.3	3.1	8.2	37.4	0.82	118	17.21	4.35	0.6	colon	Ulcerative	6.5	1	3	1	3	0	0	0	0	0
136	0	0	0.142826	0.694673	-5.15263	male	72	175	70	22.8571	0	1	0	30	26	16	56	7.1	2.5	4.6	41.7	0.57	492	1.75	3.39	6.91	colon	Protuberant	5	1	3	0	2	0	0	0	0	0
137	0	0	0.383362	3.9618	1.7409	male	79	170	50	17.301	0	1	0	8	20	16	70	6.5	2.7	3.8	26.9	1.22	141	7.82	1.98	38.55	colon	Ulcerative	10	1	3	0	2	0	0	0	0	0
138	0	0	0.130158	0.653403	-2.95724	female	47	165	65	23.8751	0	0	0	12	17	13	43	2.4	1.1	1.3	31.5	1.73	353	10.5	2.63	24.69	colon	Protuberant	12.5	1	3	0	2	0	0	0	0	0
139	0	0	0.0820659	0.644126	-4.94399	male	60	170	68	23.5294	0	0	0	8	15	25	55	8.7	1.9	6.8	47.5	1.03	494	1.18	6.29	8.04	colon	Protuberant	7.5	1	3	0	2	0	0	0	0	0
140	0	0	0.237079	1.36083	-2.26352	female	76	165	60	22.0386	0	0	0	24	25	21	68	7.2	1.3	5.9	42.4	0.98	285	1.68	2.21	6.06	colon	Protuberant	6	1	3	0	2	0	0	0	0	0
141	0	0	0.204944	1.06823	-1.60091	male	63	168	79	27.9904	0	1	0	20	16	17	74	7.8	2.1	5.7	44.5	2.37	211	2.66	2.61	9.56	colon	Protuberant	5.6	1	4	1	3	1	0	0	0	0
142	0	0	0.148773	1.60201	-0.802288	male	77	170	63.5	21.9723	0	0	0	7	18	33	70	4.1	0.9	3.2	35.4	0.91	327	7.38	2.21	16.97	colon	Ulcerative	6	1	3	0	2	0	0	0	0	0
143	0	0	0.326501	2.58892	1.74498	female	83	150	55	24.4444	1	1	0	15	18	26	74	6	1	5	35.3	1.05	149	4.35	2.21	11.51	colon	Protuberant	5.5	1	3	0	2	1	0	0	0	0
144	0	0	0.0856765	0.855908	-2.72358	male	81	178	65	20.5151	0	1	0	9	11	19	50	7.9	2.3	5.6	40.5	0.89	347	2.06	3.03	18.76	colon	Ulcerative	9	1	3	1	3	1	1	0	0	0
145	0	0	0.118151	0.909477	-1.55941	female	69	152	49	21.2084	0	1	0	11	8	16	74	27.5	8.3	10.9	42	1.17	183	3.41	1.51	2.28	colon	Protuberant	5	1	3	1	3	0	1	0	0	0
146	0	0	0.147263	1.05142	-2.00573	male	64	170	72	24.9135	0	1	0	11	17	29	48	6.3	1.9	4.4	38.1	1.44	312	2.1	3	11.15	colon	Ulcerative	4.5	1	3	0	2	0	0	0	0	0
147	0	0	0.181454	0.508282	-3.64164	female	33	150	65	28.8889	0	0	0	19	19	18	80	5.5	1.1	4.4	48.7	1.77	283	0.49	1.49	6.06	colon	Ulcerative	5.5	1	3	0	2	1	0	0	0	0
148	0	0	0.230606	1.13578	-2.66906	female	61	158	51	20.4294	0	0	1	21	25	13	40	6.7	1.1	5.6	38.5	1.21	293	1.68	3.47	7.48	colon	Protuberant	6.3	1	3	1	3	1	1	0	0	0
149	0	0	0.314268	1.41109	-1.77744	female	47	159	47	18.591	0	0	0	15	20	11	60	8.2	1.8	6.4	40.5	0.98	172	1.94	2.7	25.58	colon	Ulcerative	2.5	1	3	0	2	0	0	0	0	0
150	0	0	1.23384	2.40295	-0.149561	male	77	175	75	24.4898	1	1	0	214	84	498	165	8.7	3.7	5	41.7	1.39	184	12.09	5.76	23.04	colon	Protuberant	6.5	1	2	0	1	0	0	0	0	0
151	0	0	0.16065	1.20113	-2.13196	female	70	160	50	19.5312	0	1	0	12	17	16	52	5.2	1.4	3.8	38.9	1.24	286	5.66	8.93	11.33	colon	Ulcerative	6	1	3	0	2	0	1	0	0	0
152	0	0	0.290477	2.14953	-1.15087	female	60	154	43	18.1312	0	0	0	9	23	14	68	6.1	1.6	4.5	47.7	0.98	214	1.95	3.26	11.49	colon	Ulcerative	4	1	3	1	3	0	0	0	0	0
153	0	0	0.144031	0.811829	-2.94239	female	59	155	62	25.8065	0	1	0	15	17	27	102	10.6	2	8.6	43.2	2.08	319	15.92	1.3	18.6	colon	Protuberant	4.5	1	3	2	3	0	0	0	0	0
154	0	0	0.419837	4.61336	1.71381	female	84	160	54	21.0938	0	0	0	8	16	12	95	5	1.4	3.6	35.5	0.39	103	3.44	1.94	20.84	colon	Protuberant	3	1	3	1	3	1	0	0	0	0
155	0	0	0.182996	1.21183	-1.51796	male	62	170	71	24.5675	0	1	0	12	13	18	65	16.5	3.4	13.1	45.8	0.71	192	1.47	1.82	6.53	colon	Ulcerative	3	1	3	0	2	0	1	0	0	0
156	0	0	0.10395	0.707107	-2.92503	male	52	163	60	22.5827	0	1	0	8	12	30	59	7.5	2.9	4.6	41.3	1.47	312	4.03	3.09	10.12	colon	Ulcerative	10	1	3	1	3	0	0	0	0	0
157	0	0	0.252066	1.93846	-0.0748704	male	72	163	72	27.0993	0	0	0	12	18	18	117	11.7	3.1	8.6	39.2	0.8	193	8.03	1.72	19.24	colon	Ulcerative	6	1	3	2	3	1	0	0	0	0
158	0	0	0.1911	1.34715	-1.14904	male	66	167	72	25.8166	0	1	0	12	14	17	84	13.1	3.3	9.8	44.3	1.08	198	5.17	1.8	0.6	colon	Ulcerative	3	1	3	1	3	1	0	0	0	0
159	0	0	0.163094	1.22178	-2.08089	male	73	170	60	20.7612	0	1	0	13	14	48	65	14.8	4.7	10.1	47.1	1.13	232	15.3	2.75	204	colon	Protuberant	4.5	2	3	2	3	1	0	0	0	0
160	0	0	0.262763	1.80663	-1.66734	female	67	162	65	24.7676	0	0	0	13	28	46	118	5.1	2.3	2.8	48.3	1.69	288	3.44	3.09	3.75	colon	Ulcerative	8	1	3	1	3	0	0	0	0	0
161	0	0	0.136961	1.62806	-0.674876	female	85	156	50	20.5457	0	1	0	7	15	13	95	7.8	2.1	5.7	35.6	1.18	296	2.54	4.12	11.58	colon	Ulcerative	4.5	1	2	0	1	0	0	0	0	0
162	0	0	0.506757	2.45278	-0.508825	female	74	160	46	17.9688	0	0	0	32	27	88	69	27	16	11	33.7	3	144	41.06	2.65	53.46	colon	Ulcerative	4	1	3	0	2	0	1	0	0	0
163	0	0	0.12911	0.65113	-3.17437	male	51	170	74	25.6055	0	0	0	14	15	13	63	1.9	0.5	1.4	42	1.28	314	2.78	3.17	48.63	colon	Protuberant	7	1	3	0	2	0	0	0	0	0
164	0	0	0.142248	0.828954	-2.42421	female	61	169	78.5	27.485	0	0	0	15	14	26	97	13.8	2.2	11.6	46.3	1.27	266	2.7	2.87	10.68	colon	Ulcerative	6	1	3	2	3	1	0	0	0	0
165	0	0	0.141855	0.893367	-1.42929	female	78	160	64	25	1	0	0	21	19	17	95	1.5	1.1	0.4	35	0.46	362	6.42	1.97	57.35	colon	Protuberant	8	1	3	2	3	1	0	0	0	0
166	0	0	0.266276	2.97639	1.31482	male	74	168	65	23.03	0	1	0	6	20	12	55	14.1	7.3	6.8	39	0.95	203	68.41	2.16	11.14	colon	Ulcerative	5	1	3	0	2	0	0	0	0	0
167	0	0	0.122387	1.72135	0.381533	female	85	167	66	23.6652	0	1	0	5	12	12	58	10.4	3.3	7.1	34	1.03	265	20.67	3.09	12.6	colon	Ulcerative	8	2	3	1	3	0	0	0	0	0
168	0	0	0.125483	0.895602	-1.38203	female	61	164	60	22.3081	1	0	0	10	13	34	47	6.8	1.6	5.2	43	1.35	280	2.86	3.5	10.09	colon	Protuberant	8	1	3	0	2	0	0	0	0	0
169	0	0	0.291545	1.53007	-2.24435	female	65	140	40	20.4082	0	0	0	21	37	18	76	6.7	1.9	4.8	33	0.75	343	3.33	1.13	8.04	colon	Ulcerative	7	1	3	1	3	1	0	0	0	0
170	0	0	0.288838	2.8726	0.535698	female	85	162	62	23.6244	0	1	0	10	14	11	60	12.5	2.9	9.6	43	1.4	131	3.55	1.22	5.45	colon	Ulcerative	4.5	1	3	1	3	1	0	0	0	0
171	0	0	0.197458	2.06643	-0.0886508	male	80	168	70	24.8016	0	1	0	8	16	17	69	14.4	3.4	11	43	1.54	219	3.28	1.05	8.12	colon	Ulcerative	4	1	3	0	2	0	0	0	0	0
172	0	0	0.30888	1.293	-1.56779	female	48	165	63	23.1405	0	1	0	18	16	18	44	14.4	2.9	11.5	44	1.21	140	1.5	3.5	10.76	colon	Ulcerative	2	1	3	0	2	0	0	0	0	0
173	0	0	0.155925	1.34408	-1.37871	male	84	158	65	26.0375	0	1	0	13	18	20	52	7.6	1.6	6	39	1.44	312	28.65	3.6	30.64	colon	Ulcerative	7	1	3	2	3	0	0	0	0	0
174	0	0	0.19635	1.5339	-0.224302	female	79	150	56	24.8889	1	1	0	14	17	24	70	10.4	3	7.4	47	0.5	234	1.32	1.09	9.43	colon	Ulcerative	6	1	3	2	3	1	0	0	0	0
175	0	0	0.184976	0.642642	-3.55825	female	46	158	60	24.0346	0	0	0	24	18	19	61	8.4	1.5	6.9	48	3.35	263	0.6	1.95	7.13	colon	Ulcerative	1.2	1	2	0	1	0	0	0	0	0
176	0	0	0.0784426	0.657872	-2.93868	male	68	165	67	24.6097	0	0	0	9	11	28	58	7.1	1.5	5.9	36	0.83	379	69.13	1.01	133.8	colon	Ulcerative	6	1	3	0	2	0	0	0	0	0
177	0	0	0.109569	1.7027	0.558625	female	84	160	60	23.4375	0	1	0	4	15	13	77	5.6	1.3	4.3	30	1.32	370	4.65	0.5	10.8	colon	Ulcerative	4.5	1	3	1	3	1	0	0	0	0
178	0	0	0.181525	1.59099	1.14559	male	67	165	68	24.977	1	0	0	8	9	24	45	15.3	4.6	10.7	38	0.98	134	2.1	1.59	10.38	colon	Ulcerative	10	1	3	0	2	1	0	0	0	0
179	0	0	0.087184	0.798346	-1.8051	male	70	172	90	30.4218	0	1	0	8	11	20	65	5	1.2	3.8	38	1.11	341	3.83	0.68	18.15	colon	Protuberant	7	1	3	1	3	0	0	0	0	0
180	0	0	0.0721595	0.847668	-1.86892	male	84	172	78	26.3656	0	1	0	7	11	9	53	11.4	2.4	9	30	0.53	412	2.43	1.24	7.89	colon	Ulcerative	4	1	3	0	2	0	1	0	0	0
181	0	0	0.159608	1.73297	-0.0838594	female	83	145	45	21.4031	0	1	0	8	15	15	73	10.6	3	7.6	31	0.94	254	63.24	1.09	0.76	colon	Infiltrative	5	1	3	0	2	0	0	0	0	0
182	0	0	0.159535	1.09913	-1.36669	male	79	160	70	27.3438	0	1	0	18	17	20	55	11.7	3.3	8.4	36	1.2	288	3.18	1.72	6.69	colon	Ulcerative	6	1	3	0	2	0	0	0	0	0
183	0	0	0.0827358	0.698201	-3.06247	female	51	160	55	21.4844	0	0	0	5	12	17	89	9.3	2	7.3	39	1.4	392	1.76	1.39	178.8	colon	Ulcerative	7	1	3	0	2	0	0	0	0	0
184	0	0	0.108542	0.724145	-2.05735	male	51	165	61	22.4059	0	1	0	8	10	18	57	10.9	4.1	6.8	36	0.72	249	3.14	0.98	43.83	colon	Ulcerative	3	1	3	0	2	1	1	0	0	0
185	0	0	0.146092	4.54054	13.1099	female	84	160	50	19.5312	1	1	0	1	14	10	42	8	3	5	27	1.03	259	1000	1.37	6.68	colon	Protuberant	6	1	3	0	2	0	0	0	0	0
186	0	0	0.0722648	0.70742	-1.72468	male	70	176	81	26.1493	0	0	0	7	10	17	70	6.4	2.1	4.3	25	0.98	374	4.41	1.28	4.26	colon	Ulcerative	15	1	4	0	2	0	0	0	0	0
187	0	0	0.259582	1.97653	-0.512867	male	77	157	59	23.9361	0	1	0	14	17	15	85	19.7	5.3	14.4	43	0.45	177	1.87	1.21	7.21	colon	Ulcerative	5	1	3	1	3	1	0	0	0	0
188	0	0	0.208792	1.35193	-1.29072	female	70	160	55	21.4844	0	1	0	16	18	12	87	4.1	1.1	3	35	0.44	233	4.3	2.99	23.85	colon	Ulcerative	4	1	3	1	3	1	0	0	0	0
189	0	0	0.0887952	0.872711	-2.69422	female	84	150	41.5	18.4444	1	0	0	10	16	20	86	7.7	3.5	4.2	34	0.76	487	3.36	2.83	37.35	colon	Ulcerative	8	1	3	1	3	0	1	0	0	0
190	0	0	0.118151	0.909477	-1.55941	female	69	152	49	21.2084	0	1	0	11	8	16	74	27.5	8.3	19.2	42	1.17	183	3.41	1.51	2.28	colon	Protuberant	5	1	3	1	3	0	1	0	0	0
191	0	0	0.20475	1.61616	-1.17396	female	64	155	40	16.6493	0	0	0	9	15	11	101	5.4	2.4	3	38	0.71	198	4.15	1.23	22.25	colon	Ulcerative	6	1	3	0	2	0	1	0	0	0
192	0	0	0.109115	0.604243	-2.52993	female	56	154	50	21.0828	1	1	0	14	13	35	75	8.9	3.8	5.1	42	2.07	322	2.97	1.33	12.87	colon	Ulcerative	7.5	1	3	0	2	0	0	0	0	0
193	0	0	0.318858	3.25349	1.50252	female	78	160	59.5	23.2422	0	0	0	8	21	14	53	10.4	2.6	7.8	33	0.75	178	51.44	6.89	85.55	colon	Protuberant	5	1	3	1	3	1	1	0	0	0
194	0	0	0.237079	1.40351	-1.27571	male	48	177	70	22.3435	0	1	0	9	15	24	56	13.8	6	7.8	44	1.24	171	3.28	4.59	35.75	colon	Ulcerative	5	1	3	0	2	1	0	0	0	0
195	0	0	0.17325	1.12879	-0.670495	male	61	171	58	19.8352	0	0	0	12	10	18	42	6.6	2.9	3.7	29	0.88	156	5.34	3.48	0.6	colon	Ulcerative	4	1	3	0	2	0	0	0	0	0
196	0	0	0.310446	3.20826	2.62006	female	79	160	70	27.3438	1	1	0	8	17	12	56	6.8	3.1	3.7	38	1.28	148	3.07	2	11.38	colon	Protuberant	0.8	1	2	0	1	0	0	0	0	0
197	0	0	0.0883717	0.787574	-1.74428	female	59	160	65	25.3906	0	0	0	6	12	15	58	6.6	2.1	4.5	28	1.44	367	12.41	3.15	5.55	colon	Protuberant	8	1	3	0	2	0	0	0	0	0
198	0	0	0.177491	1.80597	1.27258	male	55	165	67.5	24.7934	0	1	0	4	22	25	51	8.5	3.2	5.3	38	1.18	335	2.84	2.95	6.9	colon	Ulcerative	4	1	3	1	3	1	0	0	0	0
199	0	0	0.182791	1.54239	-0.300063	male	79	160	50	19.5312	0	1	0	12	14	22	29	5.7	2.5	3.2	28	1.63	207	1.53	1.29	7.86	colon	Protuberant	3.5	1	3	0	2	0	0	0	0	0
200	0	0	0.324743	1.20851	-1.32676	male	56	170	76.5	26.4706	0	1	0	31	31	25	87	17	6.7	10.3	28	0.86	258	4.05	2.26	6.23	colon	Protuberant	9.6	1	3	2	3	1	0	0	0	0
201	0	0	0.209435	2.24656	0.801531	male	82	178	88	27.7743	0	1	0	8	21	15	49	10.5	4.1	6.4	34	1.33	271	3.42	2.1	21.33	colon	Ulcerative	10	2	3	1	3	1	0	0	0	0
202	0	0	0.194949	1.13608	-2.67203	male	61	164	60	22.3081	0	0	0	15	22	27	55	16.6	4.1	12.5	43	0.93	305	7.15	2.27	13.19	colon	Protuberant	4	1	3	1	3	0	0	0	0	0
203	0	0	0.3024	2.86752	2.66112	male	85	175	78	25.4694	1	1	0	11	16	18	59	4.6	3.4	1.2	29	3.21	143	1.94	1.45	12.92	colon	Protuberant	6	1	3	0	2	0	0	0	0	0
204	0	0	0.152695	0.822155	-3.04864	female	60	158	60	24.0346	0	0	0	17	20	17	75	15.3	4.6	10.7	36.6	0.49	354	3.9	2.59	35	colon	Ulcerative	4	1	3	2	3	1	0	1	2	2
205	0	0	0.0808789	0.68995	-2.94954	female	61	160	65	25.3906	0	1	0	7	12	26	85	8.7	2	6.7	36.4	0.83	401	13.55	3.09	53.8	colon	Ulcerative	8	1	3	1	3	0	0	1	2	2
206	0	0	0.207104	1.18774	-1.89555	female	62	163	71	26.7229	0	1	0	16	20	24	105	16.8	2	14.8	43.5	2.31	261	3.37	1.15	16.49	colon	Ulcerative	2.5	1	3	0	2	0	1	0	0	0
207	0	0	0.1449	0.68333	-4.74994	female	57	162	54	20.5761	0	0	1	20	23	16	84	5.9	2.4	3.5	40.6	1.04	429	18.8	0.63	67.46	colon	Ulcerative	4	1	3	1	3	0	1	1	2	2
208	0	0	0.4455	1.37536	-1.04799	male	59	167	61	21.8724	1	0	0	50	30	41	68	7.2	3	4.2	45	3.5	182	8.83	2.13	30.55	colon	Protuberant	5	1	3	2	3	1	0	1	2	2
209	0	0	0.34398	2.53035	-0.484473	male	77	170	55	19.0311	0	0	0	15	28	14	81	8.2	2.9	5.3	36.9	0.62	220	1.54	2.52	8.6	colon	Ulcerative	4	1	3	1	3	1	0	2	2	1
210	0	0	0.190499	1.49188	-0.181971	male	56	170	76	26.2976	0	1	0	7	16	35	53	6.6	2.9	3.7	35.8	1.23	227	4.33	2.92	21.24	colon	Ulcerative	6	1	3	2	3	1	1	1	2	2
211	0	0	0.138157	0.511289	-3.65488	male	49	163	67.5	25.4055	0	0	1	24	16	17	85	4.1	1	3.1	42	1.42	313	1.17	3.32	10.68	colon	Protuberant	5	1	3	0	2	0	1	1	2	2
212	0	0	0.221864	1.21082	-2.44653	male	59	170	70	24.2215	0	1	0	16	22	19	104	15.1	3.7	11.4	47.1	0.71	268	13.43	1.14	24.38	colon	Ulcerative	6	1	3	2	3	0	0	1	2	2
213	0	0	0.201517	0.617749	-2.86636	male	31	170	67.5	23.3564	0	0	1	14	17	30	94	12.3	4.1	8.2	42	0.64	228	7.35	2.61	22.04	colon	Infiltrative	3	1	3	1	3	1	1	1	2	2
214	0	0	0.203978	1.04954	-1.20736	female	59	150	43	19.1111	1	0	0	18	20	15	65	6.1	1.2	4.9	34.8	0.61	265	17.26	1.78	7.41	colon	Ulcerative	4	1	3	0	2	0	0	2	2	2
215	0	0	0.619886	2.80561	0.0878181	male	67	178	65	20.5151	0	0	1	30	25	98	63	10.3	4.4	5.9	31.1	1.11	109	5.03	1.19	8.86	colon	Ulcerative	4	1	3	2	3	1	0	1	2	2
216	0	0	0.166725	0.539773	-4.26773	male	35	188	84	23.7664	0	0	0	16	19	18	88	8.6	3.1	5.5	49.9	0.87	308	1.94	1.13	9.8	colon	Ulcerative	5	1	3	0	2	0	0	2	2	2
217	0	0	0.582479	2.8595	-0.0349631	male	65	170	65	22.4913	0	0	0	24	25	29	59	13.8	3.1	10.7	36.4	1.23	116	1.08	1.16	6.94	colon	Protuberant	2	1	1	0	1	0	0	0	0	0
218	0	0	0.202933	1.56187	-1.48825	female	75	160	57	22.2656	0	1	0	13	22	13	84	6.1	2.1	4	38.6	0.85	293	2.11	0.86	1.3	colon	Protuberant	7	1	3	1	3	0	0	1	2	2
219	0	0	0.156226	0.880563	-3.07969	male	59	172	65	21.9713	0	0	0	15	20	20	94	10.5	3.2	7.3	37.5	0.58	346	10.98	5.25	27.26	colon	Ulcerative	5.5	1	3	1	3	1	1	1	2	2
220	0	0	0.116409	0.275484	-6.84148	male	30	164	61	22.68	0	0	0	22	23	22	56	7.1	2.8	4.3	37.9	0.76	534	0.67	1	135.7	colon	Protuberant	9	2	4	2	3	1	1	1	2	2
221	0	0	0.104705	0.968523	-1.731	male	75	176	63	20.3383	1	1	0	9	16	22	64	5	0.7	4.3	34.3	1.72	413	85.09	1.88	18.7	colon	Ulcerative	6	1	3	0	2	0	0	1	2	2
222	0	0	0.889779	1.6249	-1.76438	male	52	158	50	20.0288	1	0	1	111	80	29	81	16.3	6	10.3	39.1	1.54	243	2.98	1.43	45	colon	Infiltrative	5.5	1	4	2	3	0	1	2	2	2
223	0	0	0.176116	0.768922	-4.01289	male	59	172	65	21.9713	0	0	0	25	26	22	69	4.4	1.2	3.2	36.8	0.78	399	27.03	2.81	3.08	colon	Ulcerative	4.5	1	3	1	3	1	0	2	2	2
224	0	0	0.142826	1.21444	-0.865405	male	65	172	75	25.3515	0	1	0	8	13	20	60	8.8	2	6.8	36.2	1.04	246	1.84	2.75	8.76	colon	Protuberant	6	2	4	1	3	1	1	0	0	0
225	0	0	0.147263	1.05142	-0.875731	male	64	170	72	24.9135	1	1	0	11	17	29	48	6.3	1.9	4.4	38.1	1.44	312	2.1	3	11.15	colon	Ulcerative	4.5	1	3	0	2	0	0	0	0	0
226	0	0	0.316869	2.20983	-0.0499206	male	73	168	56	19.8413	0	0	0	15	17	13	71	6.7	2.3	4.4	33	0.73	145	4.29	2.9	13.95	rectum	Ulcerative	4.8	1	3	1	3	0	0	0	0	0
227	0	0	0.294607	1.52545	-0.017528	female	61	155	56	23.3091	1	0	0	19	23	8	35	8.6	2.6	6	36	0.7	211	2.01	2.02	11.35	rectum	Protuberant	2.4	1	2	0	1	0	1	0	0	0
228	0	0	0.20475	1.45833	-0.374007	male	77	170	72	24.9135	0	0	0	16	15	64	46	12.6	4.2	8.4	34	2.19	198	1.24	1.41	8.82	rectum	Ulcerative	2.5	1	2	0	1	0	0	0	0	0
229	0	0	0.23948	1.34497	-0.34736	female	48	165	79	29.0174	0	0	0	10	14	11	30	12.2	4	8.2	38	1.3	158	4.79	1.5	26.24	rectum	Ulcerative	5.5	1	3	2	3	1	1	0	0	0
230	0	0	0.1001	0.575245	-4.62909	female	56	155	50	20.8117	0	0	0	13	17	12	88	3.6	2.5	1.1	35	1.71	459	20.04	1.62	108.2	rectum	Protuberant	6	1	3	0	2	0	0	0	0	0
231	0	0	0.2002	1.38203	-1.25049	male	59	170	58	20.0692	0	0	0	10	14	21	44	6.3	2.1	4.2	39	1.18	189	1.88	2.42	5.69	rectum	Ulcerative	3.5	1	3	0	2	0	0	0	0	0
232	0	0	0.259582	1.97653	-0.512867	male	77	157	59	23.9361	0	1	0	14	17	15	85	19.7	5.3	14.4	43	0.45	177	1.87	1.21	7.21	rectum	Ulcerative	3	1	2	0	1	0	0	0	0	0
233	0	0	0.03465	0.210819	-7.24458	female	52	152	75	32.4619	0	1	0	10	9	18	119	8.3	1.7	6.6	35	1.56	702	16.23	0.67	6.14	rectum	Protuberant	3	1	3	1	3	0	1	0	0	0
234	0	0	0.363825	1.34451	-1.66447	male	67	165	75	27.5482	0	1	0	45	28	20	62	9.8	1.9	7.9	45	1.69	208	10.21	0.95	8.21	rectum	Ulcerative	4	1	3	1	3	1	1	0	0	0
235	0	0	0.375777	2.01604	-1.44892	male	58	175	61	19.9184	0	0	0	16	26	31	68	8	1.9	6.1	45	1.78	187	8.4	1.69	15.02	rectum	Protuberant	6	1	3	1	3	0	0	0	0	0
236	0	0	0.200637	1.02057	-2.12614	male	63	168	67	23.7387	0	1	0	21	17	28	62	25.6	5.1	20.5	43	2.16	229	7.44	2.66	48.6	rectum	Ulcerative	6.5	1	3	0	2	0	0	0	0	0
237	0	0	0.3969	1.66347	-1.06645	male	61	168	71	25.1559	0	1	0	29	21	31	91	18.3	3.5	14.8	43.5	2.2	143	8.69	2.17	11.2	rectum	Ulcerative	4	1	2	0	1	0	0	0	0	0
238	0	0	0.42042	2.02304	-0.424324	male	61	170	80	27.6817	0	1	0	22	21	37	107	10.3	2.9	7.4	42.4	1.91	135	2.71	2.29	16.58	rectum	Ulcerative	5.5	1	3	2	3	1	0	0	0	0
239	0	0	0.40767	3.54739	1.19272	male	78	160	65	25.3906	0	1	0	11	27	53	111	18	3	15	38	1.04	179	11.43	1.34	2	rectum	Protuberant	5	1	2	0	1	0	0	0	0	0
240	0	0	0.181694	1.28084	-1.42198	male	66	174	65.5	21.6343	0	0	0	12	16	16	37	10.2	3.1	7.1	37.1	1.8	238	10.4	2.29	20.98	rectum	Protuberant	3	1	2	0	1	0	0	0	0	0
241	0	0	0.344293	2.00637	-0.995747	male	63	167	70	25.0995	0	0	0	16	20	37	81	12.5	3.1	9.4	48.6	1.05	157	3.26	1.48	15.35	rectum	Protuberant	3	1	2	0	1	0	0	0	0	0
242	0	0	0.231915	0.648915	-3.6474	male	46	170	74	25.6055	0	0	0	37	26	57	70	6.9	0	6.9	43	1.15	303	2.84	4.15	33.2	rectum	Protuberant	5	1	3	0	2	0	0	0	0	0
243	0	0	0.0971758	0.841379	-3.79555	male	74	171	59	20.1771	0	1	0	10	16	18	70	6.1	2.2	3.9	38.7	0.74	445	9.24	2.01	18.06	rectum	Ulcerative	6	1	3	1	3	0	0	0	0	0
244	0	0	0.288378	1.64318	-3.83409	male	77	175	63	20.5714	0	0	1	25	43	17	89	14.9	0	14.9	51.6	0.79	403	5.62	2.81	14.7	rectum	Ulcerative	3	1	3	1	3	0	0	0	0	0
245	0	0	0.209919	1.33559	-1.34993	male	62	168	61	21.6128	0	0	0	13	16	21	75	12.5	3.6	8.9	38.5	0.78	206	2.79	4.28	7.7	rectum	Ulcerative	4	1	3	1	3	0	0	0	0	0
246	0	0	0.24453	1.19363	-2.61742	female	59	160	60.5	23.6328	0	0	0	20	19	15	129	8.8	0	8.8	53.9	2.36	210	43.01	1.73	83.66	rectum	Ulcerative	5	1	3	0	2	0	0	0	0	0
247	0	0	0.286169	0.866292	-3.26783	female	47	164	60	22.3081	0	0	0	33	27	19	47	11.8	2.2	9.6	44.3	0.99	255	1.62	5.1	28.07	rectum	Protuberant	4.8	1	1	0	1	0	0	0	0	0
248	0	0	0.146092	0.974323	-1.13885	male	57	161	46	17.7462	1	0	0	10	12	21	76	13.4	3.8	9.6	40.5	0.51	222	34.01	2.6	40.03	rectum	Protuberant	5.7	1	3	0	2	0	0	0	0	0
249	0	0	0.112975	0.793111	-2.73126	female	60	160	50	19.5312	0	0	0	10	13	24	70	6.5	0.7	5.8	35.7	0.97	311	12.95	2.67	50.82	rectum	Protuberant	6	1	4	0	2	1	1	0	0	0
250	0	0	0.198972	1.87405	1.33322	male	72	168	65	23.03	1	1	0	8	12	16	63	8	1.9	6.1	35.1	0.56	163	4.68	1.68	2.92	rectum	Ulcerative	12	1	3	0	2	0	0	0	0	0
251	0	0	0.232683	1.97849	0.83615	male	65	175	98	32	0	1	0	8	13	45	36	16.9	3.6	13.3	38.6	1.97	151	5.16	3.68	48.14	rectum	Ulcerative	4	1	2	0	1	0	0	0	0	0
252	0	0	0.690916	2.57298	-0.652223	male	66	170	65	22.4913	0	1	0	43	34	99	69	11.1	3.1	8	39.2	1.15	133	3.61	2.42	23.35	rectum	Ulcerative	3	1	3	2	3	0	1	0	0	0
253	0	0	0.5455	4.50331	0.788569	female	74	160	57	22.2656	0	0	0	11	22	16	54	9.7	2.5	7.2	44.4	0.63	109	32.9	4.53	14.05	rectum	Ulcerative	3.5	1	2	0	1	0	0	0	0	0
254	0	0	0.24024	1.80741	-0.71047	female	61	153	60	25.6312	0	1	0	9	16	14	68	15.1	3	12.1	47.3	0.77	180	10.11	2.38	17.97	rectum	Protuberant	4	1	2	0	1	0	0	0	0	0
255	0	0	0.252962	0.460432	-5.76278	female	33	158	52	20.83	0	0	0	45	38	14	80	6.8	2.5	4.3	42.8	0.55	406	4.78	3.73	10.06	rectum	Protuberant	5	1	3	2	3	1	0	0	0	0
256	0	0	0.218516	1.20058	-2.01211	female	63	154	53	22.3478	0	0	0	18	19	27	72	5.9	0.8	5.1	41.8	0.67	235	5.01	4.43	39.8	rectum	Protuberant	8	1	2	0	1	0	0	0	0	0
257	0	0	0.208845	1.42763	-1.54458	female	64	160	60	23.4375	0	0	0	12	17	14	69	9	1.4	7.6	45.2	1.14	220	3.23	2.82	11.04	rectum	Protuberant	5.3	1	3	2	3	0	0	0	0	0
258	0	0	0.115958	0.693582	-2.27079	male	56	152	48	20.7756	1	1	0	12	13	31	73	16.6	6.9	9.7	43.7	0.87	303	6.58	3.23	7.04	rectum	Ulcerative	3	1	4	2	3	0	0	0	0	0
259	0	0	0.2079	1.62979	0.554797	male	67	178	100	31.5617	0	1	0	10	12	18	60	25.8	9.5	16.3	36	0.5	156	2.4	3.17	11.51	rectum	Ulcerative	4.5	2	3	1	3	1	0	0	0	0
260	0	0	0.3003	1.47903	-1.28054	male	61	170	71	24.5675	0	1	0	21	19	26	71	12.7	2.6	10.1	43.1	1.2	171	34.48	3.61	16.29	rectum	Protuberant	5.5	1	2	0	1	0	0	0	0	0
261	0	0	0.619369	3.72393	0.423819	male	67	170	57.5	19.8962	0	1	1	17	22	25	99	10.1	3	7.1	34.6	0.82	96	15.89	5.21	7.21	rectum	Protuberant	3.5	1	3	0	2	0	0	0	0	0
262	0	0	0.17531	1.31753	0.678021	female	76	158	71	28.441	1	1	0	14	12	31	69	11.4	3	8.4	41	2.76	185	1.73	4.36	24.86	rectum	Ulcerative	4	1	3	0	2	0	0	0	0	0
263	0	0	0.103288	1.06889	-2.1687	male	74	170	60	20.7612	0	1	0	7	12	22	68	20	5.6	14.4	42.4	1.59	314	2.42	3.72	8.83	rectum	Protuberant	8	1	3	2	3	1	0	0	0	0
264	0	0	0.236835	1.79849	0.139841	female	74	165	60	22.0386	1	0	0	13	17	17	79	5.5	1.5	4	43.9	0.9	194	1.01	3.32	8.56	rectum	Protuberant	0.8	1	1	0	1	0	0	0	0	0
265	0	0	0.332176	2.66565	-0.0474872	male	84	170	66	22.8374	0	1	0	15	22	18	83	11.8	4.2	7.6	41.7	0.99	179	6.51	3.53	24.16	rectum	Protuberant	6.7	1	2	2	3	1	0	0	0	0
266	0	0	0.0840218	0.506827	-2.95538	male	61	172	67	22.6474	1	1	0	14	12	59	59	8	1.6	6.4	39.8	1.72	386	85.26	3.94	23.74	rectum	Ulcerative	7	1	3	0	2	0	1	0	0	0
267	0	0	0.287522	1.55463	-1.10574	female	62	162	71	27.0538	0	0	1	18	20	17	102	12.1	2.5	9.6	44.3	0.74	188	2.14	2.14	9.67	rectum	Ulcerative	5	1	3	0	2	0	0	0	0	0
268	0	0	0.146092	0.809562	-2.88051	female	54	161	49	18.9036	0	0	0	13	14	18	92	5.6	1.3	4.3	40.6	1.61	259	1.05	2.27	12.34	rectum	Protuberant	5	1	3	1	3	1	1	0	0	0
269	0	0	0.206677	1.59602	-1.37522	male	66	166	55	19.9594	0	0	0	10	13	15	102	11	2.4	8.6	46.9	1.31	170	2.22	2.06	10.91	rectum	Protuberant	2.5	2	3	1	3	0	1	0	0	0
270	0	0	0.1134	1.49025	-0.390289	female	87	158	50	20.0288	0	1	0	6	12	16	89	10.5	4.1	6.4	31.5	1.26	286	3.56	1.64	8.96	rectum	Protuberant	9	2	3	1	3	0	1	0	0	0
271	0	0	0.109115	0.583754	-1.99874	female	56	165	65	23.8751	1	0	0	15	13	24	75	11.1	1.6	9.5	37	1.95	322	2.89	2.61	6.33	rectum	Ulcerative	5.3	1	3	1	3	0	0	0	0	0
272	0	0	0.242758	3.04353	1.31611	male	83	170	58	20.0692	0	1	0	6	15	12	67	12.3	4.7	7.6	34.4	0.44	167	3.19	2.71	11.03	rectum	Protuberant	1.5	1	1	0	1	0	0	0	0	0
273	0	0	0.201694	0.775545	-2.57746	male	36	172	60	20.2812	0	0	0	12	15	16	59	20.9	4.9	16	41.9	0.76	201	2.02	5.66	5.1	rectum	Protuberant	4.5	1	3	2	3	0	0	0	0	0
274	0	0	0.42078	1.22049	-2.10396	male	52	175	75	24.4898	0	1	0	44	26	24	65	17	4.5	12.5	46.5	0.67	167	1.43	3.43	11.43	rectum	Protuberant	3.5	1	2	0	1	0	0	0	0	0
275	0	0	0.073443	0.491595	-3.56544	male	60	170	60	20.7612	0	0	0	11	10	27	50	5.5	1	4.5	33	0.93	368	1.8	2.8	0.6	rectum	Protuberant	5	1	2	0	1	0	0	0	0	0
276	0	0	0.271239	2.12482	-0.751082	male	82	164	57	21.1927	0	0	0	15	28	22	75	7.5	2.2	5.3	35.2	0.88	279	32.59	3.02	19.1	rectum	Protuberant	5	1	3	2	3	1	0	0	0	0
277	0	0	0.579151	6.89429	3.58557	male	91	172	78	26.3656	0	1	0	8	24	16	174	22.7	11.9	10.8	31.8	1.27	112	4.69	2.17	8.45	rectum	Ulcerative	4	1	3	2	3	1	1	0	0	0
278	0	0	0.289575	1.53317	-1.23647	male	59	168	60	21.2585	0	0	1	17	18	23	102	12.9	4	8.9	39.5	0.94	168	2.92	1.35	6.08	rectum	Protuberant	1.9	1	1	0	1	0	0	0	0	0
279	0	0	0.900901	1.56445	-2.43557	male	49	175	68	22.2041	0	0	1	109	66	40	78	22.3	7.2	15.1	40.7	0.91	198	3.33	6.24	17.21	rectum	Ulcerative	3.5	1	3	0	2	0	1	1	2	2
280	0	0	0.261552	2.12316	-0.281697	male	76	158	48	19.2277	0	0	0	12	15	23	93	9.6	3.4	6.2	37.1	0.9	155	2.33	3.22	14.84	rectum	Ulcerative	5	1	3	0	2	0	1	0	0	0
281	0	0	0.3861	2.39756	-0.900034	female	65	156	45	18.4911	0	0	1	15	22	13	90	12.6	1.9	10.7	42.7	1.17	154	2.12	1.21	8.94	rectum	Ulcerative	4	1	3	0	2	0	1	2	2	2
282	0	0	0.183784	0.649628	-3.27167	female	37	158	54	21.6311	0	0	0	15	17	21	54	7.7	0.9	6.8	43.5	1.91	250	0.66	2.33	7.06	rectum	Infiltrative	4	1	4	1	3	0	0	2	2	2
283	0	0	0.291659	1.72752	0.35808	female	62	162	61	23.2434	1	0	0	15	15	13	65	13.7	4	9.7	41.8	0.86	139	2.51	1.43	20.24	rectum	Ulcerative	5	1	3	1	3	1	1	2	2	2
284	0	0	0.900901	2.45461	-1.52568	male	82	167	69	24.7409	0	0	0	124	95	84	58	9.6	3.3	6.3	34.3	1.83	285	2.41	4.97	42.37	rectum	Protuberant	4	1	1	0	1	0	0	0	0	0
285	0	0	0.38895	1.98598	-1.66463	male	69	175	70	22.8571	0	1	1	25	39	19	140	11.9	4.5	7.4	41.1	0.97	271	2.18	1.47	17.83	rectum	Infiltrative	3	2	4	2	3	1	1	2	2	2
286	0	0	0.306492	2.42464	-0.461569	male	80	166	58	21.048	0	1	0	14	22	56	107	11.9	3.9	8	41.8	1.03	194	2.98	3.57	17.65	rectum	Protuberant	4	1	3	0	2	1	0	2	2	2
287	0	0	0.1183	0.874073	-1.26975	male	72	172	67	22.6474	1	0	0	13	13	17	87	7.7	2.4	5.3	40.1	0.89	297	6.82	1.09	9.8	rectum	Ulcerative	5	1	3	0	2	0	1	0	0	0
288	0	0	0.329598	1.87201	-0.372813	male	72	170	65	22.4913	0	0	0	22	20	36	107	9.8	3.1	6.7	34	1.83	164	52.91	2.86	2.6	rectum	Ulcerative	4	1	2	0	1	0	0	0	0	0
289	0	0	0.189663	1.43879	-1.08341	male	68	170	65	22.4913	0	0	0	11	16	22	110	13.9	4.3	9.6	38.1	0.87	228	11.04	1.9	4.39	rectum	Infiltrative	4.3	1	3	0	2	0	0	1	2	2
290	0	0	0.290223	1.63278	0.164256	male	68	160	51	19.9219	1	0	1	20	16	30	72	14.7	4.7	10	38.4	0.96	149	5.63	4.26	21.81	rectum	Protuberant	4.5	1	1	0	1	0	0	0	0	0
291	0	0	0.258047	1.23583	-0.636424	male	66	165	67	24.6097	1	1	0	26	19	886	99	23.6	6	17.6	45.2	2.212	199	6.52	1.97	26.83	rectum	Ulcerative	4.5	1	3	0	2	0	0	0	0	0
292	0	0	0.394144	1.95656	-1.03297	male	60	170	55	19.0311	0	0	1	20	21	13	74	11.5	4.2	7.3	38.4	1.13	144	3.28	2.27	14.65	rectum	Ulcerative	4.5	1	3	2	3	0	1	2	2	2
293	0	0	0.141186	0.874643	-2.4721	male	58	166	65	23.5883	0	0	1	12	14	38	62	11.7	3.8	7.9	42.9	1.14	268	2.4	2.78	4	rectum	Ulcerative	5	1	3	0	2	0	1	1	2	2
294	0	0	0.200591	1.71331	-0.208124	male	73	171	80	27.6817	0	1	0	10	19	29	63	8.1	1.7	6.4	36.2	1.83	256	1.19	1.17	8.59	rectum	Ulcerative	4	1	3	0	2	1	0	2	2	2
295	0	0	0.305736	3.23957	1.30314	female	81	155	46	19.1467	0	0	0	8	25	125	118	4.9	4.6	0.3	30.9	3.44	221	27.32	3	43.09	rectum	Ulcerative	4	2	3	1	3	1	0	2	2	2
296	0	0	0.291892	2.51612	0.0465704	male	84	147	42	19.4363	0	0	0	13	27	105	137	10.7	2.8	7.9	30.6	0.78	250	4.14	4.9	35.36	rectum	Ulcerative	2.5	1	2	1	3	0	0	1	2	2
297	0	0	0.564042	2.80383	-0.886835	female	57	152	51	22.0741	0	1	0	18	24	48	85	9	2.2	6.8	48.8	1.21	115	2.12	2.97	15.95	rectum	Protuberant	3	1	2	0	1	0	0	0	0	0
298	0	0	0.414414	1.59193	-1.33538	female	64	162	57	21.7193	0	0	0	38	23	15	60	7.6	0	7.6	41.2	1.02	150	6.1	2.55	24.55	rectum	Protuberant	4	1	2	0	1	0	0	1	2	2
299	0	0	0.117903	0.854957	-2.04446	male	65	172	79	26.7036	0	1	0	11	13	17	99	6.5	2.2	4.3	39.1	1.04	298	12.39	3.11	20.37	rectum	Ulcerative	6.5	1	3	1	3	0	0	2	2	2
300	0	0	0.275786	0.580344	-3.31213	female	29	168	66	23.3844	0	0	0	26	20	14	62	6	0	6	47.3	0.65	196	27.82	5.35	0.6	rectum	Protuberant	4.5	1	2	2	3	0	0	1	2	2
301	0	0	0.326188	2.16609	-0.68102	male	74	170	67	23.1834	0	0	0	17	21	21	78	16.7	4.8	11.9	43.7	0.86	174	2.76	3.46	19.95	rectum	Protuberant	5	1	3	0	2	0	0	1	2	2
302	0	0	0.417329	2.09722	-0.188734	female	56	158	65	26.0375	0	0	1	17	21	14	69	9.7	2.4	7.3	37.7	2.97	136	2.07	1.91	8.33	rectum	Protuberant	3.5	1	1	0	1	1	0	2	2	2
303	0	0	0.391342	1.79443	-0.910086	female	69	158	66	26.4381	0	1	0	31	32	26	93	14.9	5	9.9	36.7	1.16	221	13.89	1.43	1.45	rectum	Ulcerative	3	2	3	2	3	1	1	2	1	1
304	0	0	0.141011	1.07242	-1.76985	male	65	170	52	17.9931	0	1	0	10	12	44	30	10.4	2.8	7.6	36.2	1.2	230	14.79	2.52	0.6	rectum	Ulcerative	4.5	1	3	0	2	0	0	2	2	2
305	0	0	0.164183	1.26381	-0.901111	female	69	168	58	20.5499	0	0	0	11	13	19	53	6.8	1.1	5.7	31.8	0.85	214	4.03	1.2	17.25	rectum	Ulcerative	3.5	1	2	1	3	1	1	2	1	2
306	0	0	0.277848	0.946447	-2.59936	male	56	170	65	22.4913	0	0	0	37	22	37	110	5.1	1.7	3.4	44.2	1.13	214	2.13	2.05	8.32	rectum	Protuberant	2.5	1	1	0	1	0	0	0	0	0
307	0	0	0.149596	1.21828	-1.33574	male	73	170	64	22.1453	0	1	0	11	15	19	70	10.6	3.1	7.5	34.4	0.7	271	13.59	2.64	8.87	rectum	Ulcerative	7.5	1	3	2	3	1	0	2	2	2
308	0	0	0.25618	1.32379	-1.50697	female	64	168	74	26.2188	0	1	0	21	20	22	86	7.6	1.9	5.7	43.4	2.35	211	9.85	4.01	0.6	rectum	Ulcerative	5	1	3	0	2	0	0	1	2	2
309	0	0	0.131199	0.729962	-2.91168	male	62	170	65	22.4913	0	0	0	17	15	57	79	9.4	2	7.4	37.9	1.78	309	406.2	4.44	105.9	rectum	Ulcerative	4.5	1	3	2	3	1	1	2	2	2
310	0	0	0.333373	1.44322	-0.825644	female	74	160	67	26.1719	1	1	0	40	28	23	106	21.9	0	21.9	48.8	1.25	227	2.5	1.85	18.01	rectum	Protuberant	2.3	1	1	0	1	0	0	2	2	2
311	0	0	0.151837	1.06715	-0.639357	male	63	174	68	22.46	1	1	0	11	15	30	93	15.5	4.2	11.3	36.6	1.27	267	9.88	4.19	16.55	rectum	Ulcerative	4	1	2	0	1	0	0	2	2	2
312	0	0	0.276413	1.79566	0.934978	male	68	177	91	29.0466	1	1	0	15	18	24	70	12.8	3.4	9.4	40.4	1.57	176	2.44	3.3	15.87	rectum	Protuberant	2.9	1	2	0	1	0	0	2	2	2
313	0	0	0.109816	0.734381	-3.62418	female	70	160	76	29.6875	0	0	0	15	18	22	92	8.9	2.5	6.4	41.8	1.38	443	11.4	3.28	20.76	rectum	Ulcerative	5	1	4	2	3	1	0	2	2	2
314	0	0	0.30323	1.55732	-1.31649	male	68	178	73	23.04	0	0	0	24	23	22	70	11.4	3.9	7.5	39.5	1.9	205	3.48	1.99	15.56	rectum	Ulcerative	4.5	1	3	1	3	1	0	2	2	2
315	0	0	0.204529	1.28031	-0.757737	male	61	168	62	21.9671	0	0	0	13	14	19	72	31.1	10.1	21	31.3	1.28	185	2.3	3.92	7.49	rectum	Ulcerative	3.5	1	3	0	2	0	0	2	2	2
316	0	0	0.161516	0.882912	-2.14011	female	49	160	58	22.6562	0	0	0	11	15	13	74	16.9	5.3	11.6	37.8	1.08	251	3	2.3	10.38	rectum	Ulcerative	5	1	3	0	2	0	0	2	2	2
317	0	0	0.177226	0.754958	-1.18477	female	62	155	51	21.2279	1	1	0	29	16	128	152	6	1.1	4.9	34.9	7.7	244	5.12	1.83	37.57	rectum	Protuberant	5	1	2	0	1	0	0	1	2	2
318	0	0	0.288105	2.23858	0.65277	female	84	146	63	29.5553	0	1	0	16	21	17	75	10.8	3.1	7.7	34.8	1.23	197	63.67	5.81	77.29	rectum	Ulcerative	6	1	3	2	3	1	1	1	2	2
319	0	0	0.186056	0.788736	-3.15465	female	38	156	52	21.3675	0	0	0	11	19	12	62	5.9	1.8	4.1	45.7	0.59	276	0.49	3.17	4.39	rectum	Ulcerative	4.8	1	3	1	3	1	0	2	2	2
320	0	0	0.184055	0.843658	-2.30728	female	54	160	60	23.4375	1	0	0	19	19	25	119	20.2	5	15.2	50.4	1.42	279	1.76	2.73	1.27	rectum	Protuberant	2.5	1	2	0	1	0	0	2	2	2
321	0	0	0.316723	2.43765	0.521187	male	75	165	62	22.7732	0	1	0	13	15	44	78	5.8	2.3	3.5	33.3	0.74	128	2.18	2.45	6.75	rectum	Ulcerative	2.5	1	2	0	1	1	0	2	2	2
322	0	0	0.229573	1.22589	-2.07729	male	54	170	73	25.2595	0	1	0	14	22	23	66	8.9	4.8	4.1	44.9	1.26	259	1.89	1.29	5.75	rectum	Protuberant	2.5	1	1	0	1	0	0	0	0	0
323	0	0	0.19153	1.86002	0.481658	female	83	144	49	23.6304	1	1	0	10	18	33	88	14.2	3.6	10.6	41.6	1.57	254	20.82	4.96	26.96	rectum	Protuberant	7	1	3	2	3	0	0	1	2	2
324	0	0	0.2106	0.863878	-2.22623	male	52	163	70	26.3465	0	1	1	22	18	25	82	14.8	2.9	11.9	41.8	2.93	231	5.33	3.13	10.37	rectum	Ulcerative	4	1	3	1	3	0	0	1	2	2
325	0	0	0.198728	1.44163	-1.12765	male	62	178	67	21.1463	0	0	0	10	15	39	96	12.5	2.7	9.8	38.9	1.42	204	4.46	3.08	7.94	rectum	Ulcerative	8	2	4	2	3	1	1	2	2	2
326	0	0	0.3718	2.25145	-0.747567	female	75	160	65	25.3906	0	0	0	21	26	21	91	21.3	4.2	17.1	45.5	1.77	189	1.5	2.52	6.68	rectum	Ulcerative	3	1	3	0	2	0	0	1	2	2
327	0	0	0.494612	1.93708	-0.283397	male	55	173	70	23.3887	1	0	0	27	28	40	72	12.3	3	9.3	45.6	1.68	153	0.98	1.92	3.54	rectum	Ulcerative	4.5	1	3	0	2	1	0	2	2	2
328	0	0	0.306793	1.97918	-0.590949	male	76	175	75	24.4898	0	1	0	19	21	33	55	8.9	1.9	7	41.2	2.47	185	3.48	2.29	15.61	rectum	Protuberant	4.8	1	2	0	1	1	0	2	2	2
329	0	0	0.196164	1.30826	-1.39436	male	57	166	68	24.677	0	0	0	10	18	21	64	13.5	3.1	10.4	41	1.33	248	10.94	2.6	9.5	rectum	Ulcerative	5	1	3	0	2	0	1	1	2	2
330	0	0	0.113798	1.16491	-1.43958	male	83	174	55	18.1662	0	1	0	9	12	20	65	12.2	2.9	9.3	32.7	0.73	285	11.86	5.7	17.69	rectum	Protuberant	7	1	3	2	3	0	0	2	2	2
331	0	0	0.207104	1.06235	-1.60782	male	62	172	62	20.9573	1	1	0	20	20	33	153	12.7	2.5	10.2	44.3	3.88	261	21.62	3.21	13.81	rectum	Ulcerative	5	1	3	1	3	1	0	2	2	2
332	0	0	0.186016	1.74359	0.190537	female	76	152	46	19.91	1	0	0	9	17	20	103	14.8	3.1	11.7	39.5	2.03	247	0.7	0.61	4.09	rectum	Ulcerative	6	1	3	1	3	1	0	2	2	2
333	0	0	1.70906	7.96614	1.575	male	69	169	50	17.5064	1	0	1	30	43	35	116	20.2	7.1	13.1	39.6	0.71	68	9.66	13.21	90.33	rectum	Protuberant	6	1	3	2	3	0	0	1	2	2
334	0	0	0.235701	1.25861	-0.29753	male	54	176	75	24.2123	1	1	0	14	15	23	78	9.8	2.7	7.1	43.2	0.75	172	7.52	0.98	10.6	rectum	Ulcerative	4	2	3	2	3	1	1	2	2	2
335	0	0	0.194789	2.13814	0.233116	male	89	166	58	21.048	0	0	0	9	16	12	69	12.7	3.6	9.1	33.9	0.76	222	1.91	1.77	13.66	rectum	Ulcerative	4	1	2	0	1	0	0	2	2	2
336	0	0	0.335739	2.29814	-0.219447	female	74	158	60	24.0346	0	1	0	16	20	17	102	17.8	3.8	14	40.7	0.76	161	3.48	2.19	39.21	rectum	Protuberant	4	1	3	2	3	0	0	2	2	2
337	0	0	0.23731	1.43148	-1.0107	male	61	170	75	25.9516	0	1	0	14	18	50	140	10.5	2.1	8.4	40	3.22	205	5.19	2.35	7.02	rectum	Protuberant	4	1	3	0	2	0	0	2	2	2
338	0	0	0.123317	1.71229	1.04318	male	65	172	62	20.9573	0	1	0	3	12	18	60	10.5	5.2	5.3	33.3	0.79	263	34.45	1.97	6.84	rectum	Ulcerative	2.5	1	3	0	2	0	1	2	1	2
339	0	0	0.226168	0.769238	-2.11309	male	52	170	68	23.5294	0	0	0	32	20	101	99	5.9	1.6	4.3	31.6	2.45	239	29.88	1.59	10.35	rectum	Protuberant	5	2	3	1	3	1	1	1	2	2
340	0	0	1.09698	7.81324	2.99049	male	77	164	65	24.1672	0	0	0	16	69	12	53	17.4	3.8	13.6	38.1	4.27	170	2.66	2.2	41.67	rectum	Ulcerative	3.5	1	3	0	2	0	0	1	2	2
341	0	0	0.281798	1.22878	-2.50247	male	50	166	51	18.5078	0	0	0	18	22	24	71	17.3	3.9	13.4	43.7	1.38	211	3.42	2.86	23.03	rectum	Ulcerative	2.5	2	3	2	3	0	0	2	2	2
342	0	0	0.489752	2.53156	-0.734524	male	67	175	65	21.2245	0	0	0	23	27	101	63	19.4	5.3	14.1	41.8	1.17	149	4.13	3.4	16.77	rectum	Protuberant	3.5	1	2	0	1	0	0	1	2	2
343	0	0	0.188303	0.863485	-2.53614	female	48	165	65	23.8751	0	0	0	15	17	16	78	11	3.2	7.8	42.9	1.74	244	1.78	1.79	9.61	rectum	Ulcerative	7	1	2	0	1	0	1	1	2	2
344	0	0	0.196748	1.38279	-1.58443	male	63	175	70	22.8571	0	1	0	11	19	38	67	21	6.4	14.6	41	1.18	261	5.21	0.94	3.56	rectum	Protuberant	2	1	2	0	1	0	0	0	0	0
345	0	0	0.293175	0.837146	-3.05862	male	45	170	70	24.2215	0	0	0	34	32	45	77	13.8	4.3	9.5	36.7	5.62	295	2.31	6.3	15.58	rectum	Ulcerative	4	1	3	0	2	0	0	2	2	2
346	0	0	0.18018	1.41667	-1.07604	male	85	169	65	22.7583	0	0	0	16	17	57	73	10	4	6	36.7	1.55	255	1.93	2.31	5.78	rectum	Ulcerative	3.3	1	3	0	2	0	0	0	0	0
347	0	0	0.150673	0.892396	-2.82865	male	66	170	65	22.4913	0	0	0	17	16	38	91	13.8	3.4	10.8	44.1	1.65	287	4.62	1.32	8.65	rectum	Ulcerative	5.5	2	3	2	3	1	1	2	2	2
348	0	0	0.226869	1.38654	-1.0342	male	72	178	88	27.7743	0	0	0	19	23	18	58	5.9	2.1	3.8	34.4	0.61	274	13.96	1.07	107.3	rectum	Ulcerative	6.4	1	4	2	3	1	0	1	2	2
349	0	0	0.52356	1.76318	-1.54082	male	65	177	83	26.493	0	1	0	51	37	23	103	16.8	4.3	12.5	45.4	0.84	191	1.69	2.93	6.92	rectum	Ulcerative	5.5	1	3	0	2	0	0	2	2	2
350	0	0	0.178085	1.02089	-2.03209	male	71	170	61	21.1073	0	0	0	21	17	15	82	10.4	2.4	8	36.6	1.03	258	9	2.17	7.99	rectum	Ulcerative	4	1	3	0	2	0	1	1	2	2
351	0	0	0.197759	1.35969	-0.454395	male	67	173	91	30.4053	0	1	0	13	15	17	117	15.3	6	9.3	39.3	1.2	205	7.7	2.04	10	rectum	Ulcerative	4	1	3	2	3	1	1	2	2	2
352	0	0	0.158983	1.06759	-2.44737	male	77	165	60	22.0386	0	1	0	18	17	18	67	6.2	1.1	5.1	43.5	2.06	289	4.66	0.605	14.23	rectum	Protuberant	4.5	1	3	0	2	0	0	2	2	2
353	0	0	0.37422	1.59476	-2.48977	male	71	165	65	23.8751	0	1	0	38	45	43	94	17.3	5.6	11.7	39.9	1.99	325	1.4	1.79	7.01	rectum	Protuberant	5	1	3	2	3	0	0	2	2	2
354	0	0	0.31941	2.31616	0.399541	male	65	172	79	26.7036	0	0	0	11	13	17	99	6.5	2.2	4.3	39.1	1.04	110	12.39	3.11	20.37	rectum	Ulcerative	6.5	1	3	1	3	1	1	2	2	2
355	0	0	0.33033	1.94041	-1.08537	male	71	176	70	22.5981	0	1	0	20	22	36	73	13.8	4.9	8.9	44.1	0.57	180	2.09	2.83	22.73	rectum	Protuberant	3	1	2	1	3	0	1	2	2	2
356	0	0	0.175786	0.943089	-2.32221	male	58	170	65	22.4913	0	0	0	16	16	34	65	9.9	3.2	6.7	40.9	1.18	246	36.23	3.17	14.96	rectum	Ulcerative	5.3	1	3	0	2	0	0	0	0	0
357	0	0	0.254705	1.62153	-0.989675	male	73	160	60	23.4375	0	0	0	18	18	27	76	12.8	3.9	8.9	41.3	1.08	191	5.65	3.12	13.03	rectum	Ulcerative	4	1	2	0	1	0	1	1	2	2
358	0	0	0.502272	1.82127	-0.890533	male	47	163	61	22.9591	0	0	0	23	21	23	52	9.5	1.6	7.9	38.6	1.92	113	7.15	2	44.82	rectum	Ulcerative	6.5	1	3	2	3	1	1	2	2	2
359	0	0	0.26344	2.10866	-0.535157	female	78	150	50	22.2222	0	0	0	13	27	23	80	14.7	4.6	10.1	34.7	1.56	277	14.92	4.29	8.68	rectum	Ulcerative	4.5	1	3	1	3	0	0	1	2	2
360	0	0	0.221864	1.21082	-1.31653	male	59	170	70	24.2215	1	1	0	16	22	19	104	15.1	3.7	11.4	47.1	0.71	268	13.43	1.14	24.38	rectum	Ulcerative	6	1	3	2	3	0	0	1	2	2
361	0	0	0.149596	0.990656	-2.26555	male	62	168	70	24.8016	0	0	0	12	15	20	73	16.8	3.5	13.3	44.4	1.42	271	2.45	3.05	23.75	rectum	Ulcerative	5	1	3	0	2	0	0	2	2	2
362	0	0	0.244844	1.14394	-2.66428	male	68	161	52	20.061	0	0	0	29	26	33	67	13.3	4.1	9.2	38.6	0.8	287	19.8	2.45	15.68	rectum	Protuberant	4.5	1	2	0	1	0	0	2	2	2
363	1	0	0.105027	0.583333	-2.23984	female	52	164	66	24.539	1	1	0	12	15	18	130	9.5	3.1	6.4	32.5	1.21	386	15.49	1.27	17.73	colon	Ulcerative	6	1	3	0	2	0	1	1	2	2
364	1	0	0.217667	0.947675	-2.93251	male	60	170	75	25.9516	0	1	0	26	24	20	93	12.9	3.7	9.2	44.8	1.08	298	6.93	1.66	14.93	colon	Ulcerative	2.5	1	3	2	3	1	1	1	2	2
365	1	0	0.4797	1.47586	-0.754356	male	66	172	74.5	25.1825	1	1	0	63	41	79	50	13.8	4.1	9.7	40.3	1.44	231	4.15	3.65	24.83	colon	Ulcerative	3	2	3	0	2	0	0	2	2	2
366	1	0	0.166605	0.785687	-3.31875	male	57	172	67	22.6474	0	0	0	20	18	28	110	5.8	1.4	4.4	45.1	2.45	292	10.05	2.5	2.7	colon	Ulcerative	4	1	3	1	3	0	0	1	2	2
367	1	0	0.304716	1.71936	0.963469	male	61	182	76	22.9441	1	1	0	16	23	29	103	13.8	6.5	7.3	25.4	1.25	204	1.96	2.51	12.88	colon	Protuberant	8.5	1	3	1	3	0	0	2	2	2
368	1	0	0.404486	3.65506	0.784033	male	81	175	60	19.5918	0	0	0	11	22	17	65	15.1	3.5	11.6	37.1	1.07	147	2.05	1.92	13.92	colon	Ulcerative	5.5	1	3	0	2	0	0	0	0	0
369	1	0	0.197072	2.47831	1.53118	female	76	155	57	23.7253	0	0	0	5	14	13	69	10.8	2.3	8.5	32	0.7	192	6.29	3.21	24.91	colon	Ulcerative	2.5	2	3	1	3	1	0	0	0	0
370	1	0	0.290223	2.71659	3.19136	male	80	168	72	25.5102	0	1	0	10	16	10	17	36.3	3.9	1.8	2.1	1.64	149	7.28	1.67	139.5	colon	Ulcerative	4	1	3	1	3	0	0	0	0	0
371	1	0	0.126033	2.16839	1.31769	male	93	165	55	20.202	0	1	0	4	9	13	55	12.5	3.9	8.6	31.3	0.58	193	12.23	1.47	24.66	colon	Protuberant	7.5	1	3	0	2	0	1	0	0	0
372	1	0	0.918919	5.30346	1.964	male	84	164	64	23.7954	1	1	0	29	51	21	54	12.1	3.6	8.5	39.8	1	150	1.61	3.63	13.84	colon	Protuberant	3	1	2	1	3	1	0	0	0	0
373	1	0	0.281277	3.14685	1.48438	male	80	165	65.5	24.0588	0	1	0	7	23	15	54	7.5	2.2	5.3	37	0.61	221	19.79	1.18	9.22	colon	Ulcerative	3.3	1	3	0	2	0	0	0	0	0
374	1	0	0.510959	2.30015	0.681784	female	75	155	65	27.0552	1	1	0	38	38	72	109	18.8	5.1	13.7	37.4	1.69	201	7.21	1.45	6.89	colon	Protuberant	4.5	1	3	1	3	0	0	0	0	0
375	1	0	1.15396	6.09898	0.717125	male	67	155	55	22.8928	0	0	0	22	38	27	80	12.5	3.5	9	42.3	0.9	89	5.24	2.86	35.68	colon	Ulcerative	4	1	2	0	1	0	1	2	2	2
376	1	0	0.469064	2.2562	0.677813	female	78	156	70	28.764	1	1	0	36	42	26	73	12.4	4.5	7.9	36	1.25	242	13.39	2.69	0.69	rectum	Ulcerative	4.5	1	3	1	3	0	0	0	0	0
377	1	0	0.379327	1.36459	0.703761	male	55	176	99	31.9602	1	1	0	32	24	29	64	15.3	3.1	12.2	35	4.84	171	1.13	2.24	19.71	rectum	Protuberant	2.5	1	1	0	1	0	0	0	0	0
378	1	0	0.115197	0.821608	-2.63525	female	51	158	55	22.0317	0	1	0	7	13	17	46	9.9	2.2	7.7	42.3	0.99	305	2.29	3.06	21.88	rectum	Ulcerative	5.5	1	3	0	2	0	1	0	0	0
379	1	0	0.457174	0.820817	-1.39248	male	45	168	85	30.1162	1	1	0	86	34	95	68	14.8	3.3	11.5	47.3	2.1	201	2.56	4.55	12.05	rectum	Infiltrative	5.3	2	3	2	3	1	1	0	0	0
380	1	0	0.306609	1.1868	-2.12742	female	61	155	67.5	28.0957	0	0	0	34	27	59	65	14.4	2.6	11.8	46.1	3.58	238	12.09	5.44	8.69	rectum	Ulcerative	6.5	1	3	0	2	0	0	0	0	0
381	1	0	0.52879	2.824	0.682306	male	75	172	65	21.9713	1	1	1	27	36	26	60	17.7	5	12.7	38.5	1.02	184	3.5	2.69	7.78	rectum	Ulcerative	5	1	3	1	3	0	0	0	0	0
382	1	0	0.2646	1.15379	-1.69583	male	50	175	70	22.8571	0	0	0	18	14	31	61	14.1	3.9	10.2	44.4	0.89	143	1.29	3.59	4.13	rectum	Ulcerative	4	1	3	2	3	1	1	0	0	0
383	1	0	0.293436	1.29032	-1.76038	male	64	175	81	26.449	0	1	0	29	19	30	111	30.6	9.6	21	50.2	1.59	175	8.85	3.06	14.25	rectum	Protuberant	3	1	3	0	2	0	0	0	0	0
384	1	0	0.232992	0.864444	-2.13496	female	54	172	77.5	26.1966	0	1	0	29	20	21	76	20.1	5.7	14.4	39.2	0.4	232	2.94	2.05	11.21	rectum	Protuberant	6	1	3	2	3	1	0	0	0	2
385	1	0	0.315544	2.23699	1.36754	female	79	160	55	21.4844	1	0	0	17	23	53	92	7.2	3.7	3.5	27.4	2.21	197	4.69	2.01	31.41	rectum	Ulcerative	5	1	3	0	2	0	1	0	0	2
386	1	0	0.337838	1.43614	-0.594309	male	66	170	69	23.8754	1	0	0	33	26	22	94	18	4.9	13.1	42.6	2.05	208	6.78	2.32	14.39	rectum	Ulcerative	3.5	1	3	0	2	0	0	2	2	2
387	1	0	0.201444	1.02484	-0.254888	male	55	175	96	31.3469	0	0	0	16	12	23	81	8.7	3.1	5.6	33.5	1.01	161	1.14	3.35	5.37	rectum	Protuberant	6	1	2	1	3	0	0	1	2	2
388	1	0	0.77437	4.00131	0.686435	female	79	150	62	27.5556	0	1	0	32	51	27	54	13	3.9	9.1	36.6	0.96	178	4.1	2.22	34.66	rectum	Ulcerative	2.5	1	2	0	1	0	0	1	2	2
389	1	0	0.33065	1.29603	0.67613	male	67	172	89	30.0838	1	1	0	40	23	27	49	8.5	2.8	5.7	33.5	2.56	188	6	1.06	15.62	rectum	Protuberant	4.6	1	2	0	1	0	1	0	0	0
390	1	0	0.18018	1.72867	-0.238927	female	86	155	53	22.0604	0	1	0	11	14	16	47	4.5	1	3.5	35.6	3.59	210	252.7	1.63	22.78	rectum	Ulcerative	4.5	1	3	2	3	1	1	1	2	2
391	1	0	0.459796	2.12559	-0.554501	female	76	156	80	32.8731	0	1	0	37	41	38	59	11	3.1	7.9	41.6	1.48	241	2.81	2.27	9.61	rectum	Protuberant	1.7	1	1	0	1	0	0	1	2	2
392	1	0	0.222695	1.21904	-2.26264	female	61	158	55	22.0317	0	1	0	17	22	15	92	24.5	6.7	17.8	41.3	1.04	267	3.97	1.77	13.89	colon	Infiltrative	5	1	3	1	3	0	0	0	0	0
393	1	0	0.0655996	0.455434	-1.19894	male	65	175	55	17.9592	1	1	0	12	5	15	94	5.3	1.3	4	37.6	2.91	206	3.44	3.76	9.45	colon	Protuberant	4.5	1	3	0	2	0	0	1	2	2
394	1	0	0.551572	3.14204	0.699998	female	80	160	55	21.4844	1	0	0	27	40	30	119	8	1.7	6.3	40.2	1.43	196	2.13	2.22	5.38	colon	Protuberant	4	1	3	0	2	0	0	1	2	2
395	1	0	0.900901	2.68105	0.726035	female	58	169	90	31.5115	1	1	0	52	56	45	86	8.2	2.4	5.8	41.2	3.87	168	11.8	3.69	24.23	colon	Ulcerative	2	1	3	2	3	1	0	2	2	2
396	1	0	0.45045	4.44444	1.98555	female	80	166	53	19.2336	0	0	0	9	25	45	91	18.9	5.8	13.1	28.9	0.89	150	5.55	1.82	14.53	colon	Ulcerative	9	2	3	1	3	1	0	2	2	1
397	1	0	1.14166	5.75764	4.16384	female	51	165	68	24.977	0	0	0	14	98	12	54	4.9	2.1	2.8	35	0.43	232	8.46	3.12	18.86	colon	Ulcerative	4	2	3	1	3	1	0	0	0	0
398	1	0	1.38278	3.6894	0.689267	male	78	157	69	27.993	1	1	0	117	132	88	137	26.5	17.6	8.9	31	1.58	258	2.79	0.98	9.11	colon	Ulcerative	7	1	3	1	3	1	0	0	0	0
399	1	0	0.213076	1.5962	-1.44219	female	73	150	50	22.2222	0	0	0	13	19	50	76	8.3	1.8	6.5	43.5	2.53	241	2.08	2.76	11.45	colon	Infiltrative	2.4	0	1	0	1	0	0	0	0	0
400	1	0	0.189663	1.05101	-1.46744	male	54	165	70	25.7117	0	1	0	13	16	15	88	17.8	3.9	13.9	37.3	1.97	228	1.5	3.6	27.18	colon	Protuberant	3.5	1	3	1	3	0	1	0	0	0
401	1	0	0.3861	1.31678	-1.84926	male	47	175	70	22.8571	0	1	0	26	23	26	95	16.8	4.7	12.1	43.1	1.47	161	0.99	2.61	3.95	colon	Ulcerative	5.5	1	3	2	3	1	1	0	0	0
402	1	0	0.0977952	0.9211	-0.822356	male	72	160	69	26.9531	1	1	0	8	11	26	101	15.4	6.4	9	43.7	0.98	304	5.69	5.3	21.07	colon	Ulcerative	6	1	3	0	2	0	0	0	0	0
403	1	0	0.750751	2.94846	0.723606	male	52	172	65	21.9713	1	1	1	24	30	63	110	16.9	5	11.9	38.7	1.12	108	13.21	14.48	27.26	colon	Protuberant	6.5	0	3	1	3	0	0	0	0	0
404	1	0	0.29907	1.37673	-0.676652	male	67	170	78	26.9896	1	1	0	29	27	102	55	20.8	6	14.8	43.9	1.57	244	12.28	3.73	16.93	colon	Ulcerative	4.5	1	3	0	2	0	0	0	0	0
405	1	0	0.085606	1.2182	0.91106	female	86	158	38	15.2219	1	0	0	5	7	28	84	3.9	2.4	1.5	25.3	1.76	221	1.44	3.25	9.71	colon	Ulcerative	8.5	1	3	0	2	0	1	0	0	0
406	1	0	0.120277	0.890052	-2.33317	male	80	176	75	24.2123	0	0	0	16	17	24	104	11.3	4.4	6.9	30	1.31	382	22.32	0.75	12.89	colon	Ulcerative	6	1	3	0	2	0	0	0	0	0
407	1	0	0.0874976	0.971223	-1.42098	female	60	162	52	19.8141	0	0	0	4	9	14	61	5.8	1.9	3.9	37	1.59	278	1.1	1.87	6.39	colon	Ulcerative	8	1	3	1	3	0	0	0	0	0
408	1	0	0.121843	1.00806	-1.06124	male	50	172	63	21.2953	0	0	0	5	11	14	35	20.4	5.3	15.1	34	0.72	244	2.94	2.26	5.57	colon	Ulcerative	7	1	3	0	2	0	0	0	0	0
409	1	0	0.164799	1.52329	1.39256	female	79	158	62	24.8358	1	1	0	10	10	13	68	9	2.9	6.1	33	3.37	164	5.86	2.95	12.71	colon	Ulcerative	3	1	2	0	1	1	0	0	0	0
410	1	0	0.214988	1.14969	-1.25281	female	63	158	55	22.0317	1	0	0	19	21	20	77	13.4	4.3	9.1	42	0.75	264	1.35	1.12	7.78	colon	Ulcerative	5	1	3	0	2	0	1	0	0	0
411	1	0	0.0971373	0.432038	-4.68213	male	51	168	75	26.5731	0	0	0	18	17	18	66	4.5	1.9	2.6	33	1.28	473	4.79	3.42	14.19	colon	Ulcerative	6	1	3	0	2	0	0	0	0	0
412	0	1	0.213371	0.886329	-2.69464	female	55	156	68	27.9421	0	0	0	24	24	25	90	7.6	2.1	5.5	41.2	0.53	304	154.5	1.37	5.14	colon	Ulcerative	8	1	4	2	4	1	0	0	0	0
413	0	1	0.432432	2.57595	0.899422	male	72	178	68	21.4619	1	1	0	20	24	62	79	9.6	6.6	3.1	37.5	1.4	150	6.09	2.15	16.37	colon	Protuberant	6	2	4	2	4	1	0	2	2	2
414	0	1	0.322084	1.88644	-0.889789	male	69	165	55	20.202	0	0	0	19	23	16	84	14.7	0	14.7	35.7	1.36	193	4.13	1.31	14.02	colon	Protuberant	4.5	1	3	0	4	0	0	1	2	2
415	0	1	0.27959	1.33737	-1.48869	male	62	171	80	27.3588	0	1	0	23	27	97	78	19.7	5.9	13.8	37.1	1.13	261	1000	5.9	89.85	colon	Ulcerative	6	1	3	2	4	1	0	1	2	2
416	0	1	0.181694	1.68238	0.717945	female	83	142	42	20.8292	1	1	0	11	16	53	92	7.2	1.9	5.3	32	1.41	238	43.11	5	482.4	colon	Protuberant	2	1	3	0	4	0	0	1	2	2
417	0	1	0.401544	2.91543	0.0325438	male	76	160	45	17.5781	0	0	0	15	26	11	69	6.2	2.4	3.8	33.3	0.74	175	4	1	12.1	colon	Ulcerative	5	1	3	2	4	1	1	1	2	2
418	0	1	0.158609	1.35094	-2.26862	female	83	160	50	19.5312	1	1	0	13	25	179	248	6.4	1.9	4.5	45.4	1.38	426	1000	2.45	1000	colon	Ulcerative	4	1	3	0	4	1	1	1	2	2
419	0	1	0.132377	1.10828	-2.10481	female	64	160	42	16.4062	0	1	0	8	12	22	78	9.4	1.5	7.9	40	3.28	245	205	1.13	96.19	rectum	Ulcerative	5	1	3	2	4	0	0	0	0	0
420	0	1	0.284013	1.05253	-2.969	male	53	160	60	23.4375	0	0	0	28	31	16	62	7.3	2.1	5.2	41.2	0.7	295	123.6	2.53	16.97	rectum	Protuberant	5.5	1	3	0	4	1	0	0	0	0
421	0	1	0.588492	4.27762	2.22846	female	81	150	58	25.7778	1	1	0	17	27	19	121	11.1	2.4	8.7	39.5	1.6	124	24.08	8.09	139.2	rectum	Ulcerative	6	1	3	1	4	1	1	0	0	0
422	0	1	0.1155	0.746712	-3.05733	male	63	175	62.5	20.4082	0	0	0	13	15	31	59	7.7	3.1	4.6	33.5	0.72	351	4.39	3.35	0.66	rectum	Ulcerative	3.5	1	2	1	4	1	0	1	2	2
423	0	1	0.347651	1.70668	-1.82513	female	65	160	60	23.4375	0	1	0	24	31	27	57	12.9	3.3	9.6	44	2.09	241	226	1.91	289.76	rectum	Infiltrative	2.6	2	3	2	4	1	1	0	0	0
424	0	1	0.334257	1.06332	-2.12742	male	53	175	60	19.5918	0	1	0	38	35	124	127	12.4	3.9	8.5	45.1	1.27	283	125.64	1.8	969.7	rectum	Protuberant	4.5	2	3	2	4	0	0	1	2	2
425	0	1	0.441887	2.34072	-0.539938	female	73	155	60	24.974	0	1	0	26	43	66	112	5.9	1.7	4.2	32.3	1.49	263	179.25	2.11	192.8	colon	Ulcerative	7	2	4	1	4	0	0	1	2	2
426	0	1	0.108542	0.724145	-2.05735	male	51	165	61	22.4059	0	1	0	8	10	18	57	10.9	4.1	6.8	36	0.72	249	3.14	0.98	53.83	colon	Ulcerative	3	1	3	0	4	1	1	0	0	0
427	0	1	0.261186	1.60816	-0.673859	male	60	180	65	20.0617	0	0	0	13	23	75	19	3.3	1.9	1.4	26.7	0.67	238	2.04	3.99	13.18	colon	Ulcerative	5	1	3	0	4	0	0	1	2	2
428	0	1	0.137893	0.660391	-4.9612	male	66	167	75	26.8923	0	1	0	26	25	33	147	11.7	4.6	7.1	43	2.35	490	1.3	2.44	8.87	colon	Protuberant	4.5	1	3	0	4	0	0	1	2	2
429	0	1	0.241821	2.30926	0.94279	female	73	162	70	26.6728	0	1	0	8	17	14	85	8.3	2.9	5.4	33.7	0.96	190	3.6	2.63	14.53	colon	Protuberant	6	1	3	1	4	0	0	1	2	2
430	0	1	0.149396	0.699991	-2.23014	female	42	170	64	22.1453	0	0	0	11	11	13	63	9.9	3.2	6.7	39.3	0.97	199	2.21	2.44	7.24	colon	Ulcerative	4.5	1	3	1	4	1	0	0	0	2
431	0	1	0.149115	1.32414	-1.1305	female	72	155	50	20.8117	0	1	0	9	16	11	80	9.6	2.3	7.3	31.3	0.57	290	258.13	2.11	161.5	colon	Protuberant	6	1	4	2	4	0	0	0	0	0
432	0	1	0.241086	1.90722	-0.292412	male	80	170	70	24.2215	0	1	0	14	19	23	67	11.8	3	8.8	36.8	0.7	213	1.42	2.84	10.74	colon	Protuberant	5	2	4	2	4	1	1	0	0	0
433	0	1	0.405405	1.70318	-1.45223	male	59	175	70	22.8571	0	0	1	27	27	46	81	14.7	2.9	11.8	41.8	6.85	180	199.99	3.33	333.5	colon	Ulcerative	4	1	3	2	4	1	0	0	0	0
434	0	1	0.192287	1.10906	-1.92909	male	54	178	81	25.565	0	1	0	12	18	59	59	9.7	2.4	7.3	43.2	1	253	124.1	3.06	89.87	colon	Ulcerative	6.8	1	4	2	4	1	1	0	0	0
435	0	1	0.101841	1.02995	-1.82629	male	82	170	66	22.8374	0	1	0	9	13	20	65	5.1	1.7	3.4	34.5	0.92	345	35.23	1.21	0.6	colon	Ulcerative	8.5	2	3	2	4	1	1	0	0	0
436	0	1	0.286169	2.13242	-0.452091	male	78	168	62	21.9671	0	1	0	15	18	20	55	27.4	6.6	20.8	41	1.09	170	8.09	5.85	144.7	colon	Ulcerative	5.2	2	3	2	4	1	0	0	0	0
437	0	1	0.125125	1.45533	0.129814	female	77	155	70	29.1363	0	1	0	6	15	37	63	6.6	1.5	5.1	31	1	324	144.43	1.4	23.35	colon	Ulcerative	8	2	3	1	4	0	0	0	0	0
438	0	1	0.27178	1.89652	-0.615422	male	68	169	59	20.6575	0	0	0	13	18	34	58	16.9	7	9.9	37	0.64	179	2.21	4	8.52	colon	Protuberant	4	2	3	2	4	1	1	0	0	0
439	0	1	0.628931	3.37714	-0.078313	male	74	175	75	24.4898	0	0	0	26	37	16	62	8.4	3.8	4.6	42.2	1.65	159	95.79	2.33	445.3	colon	Ulcerative	5.5	2	3	1	4	1	0	1	2	2
440	0	1	0.369952	1.47734	-2.3309	male	62	172	73	24.6755	0	0	0	33	36	23	128	8.9	2.5	6.4	44.4	2.15	263	388.96	2.47	25	colon	Ulcerative	3.5	2	3	1	4	1	1	1	2	2
441	1	1	0.234338	1.25317	-0.261776	male	63	172	75	25.3515	1	1	0	19	15	20	109	17.5	7.5	10	44.9	0.64	173	4	1.6	100.61	colon	Ulcerative	3	1	3	1	4	0	0	1	2	2
442	1	1	0.193742	0.946237	-2.21289	female	66	165	78	28.6501	0	0	0	25	20	25	98	7	1.1	5.9	43	4.09	279	4.46	1.33	17.4	colon	Ulcerative	4	1	3	1	4	0	1	0	0	0
443	1	1	0.21796	1.69989	-1.25902	female	76	157	51	20.6905	0	1	0	13	20	35	53	10.9	5.5	5.4	40	9.51	248	251.99	1.8	1.51	colon	Ulcerative	5	2	3	1	4	1	0	0	0	0
444	1	1	0.332176	1.82377	0.360135	female	68	152	63	27.268	1	0	0	21	22	22	45	11.7	3.1	8.6	43.7	1.51	179	111.52	1.91	12.59	rectum	Protuberant	5	1	3	1	4	1	0	1	2	2
445	1	1	0.178593	1.24624	0.678841	female	68	150	70.5	31.3333	1	1	0	13	15	22	44	6.3	1.8	4.5	36.8	1.93	227	2.83	1.43	18.1	colon	Protuberant	6	1	3	2	4	0	0	0	0	0
446	1	1	0.141011	1.18792	-0.861087	male	72	163	63	23.7118	0	0	0	10	12	17	66	6.4	2	4.4	34.5	1.99	230	8.92	0.98	5.33	colon	Protuberant	6.5	1	3	2	4	0	0	0	0	0
447	1	1	0.0769062	0.531165	-1.71731	female	56	166	59.5	21.5924	0	0	0	9	7	15	47	5.5	2.4	3.1	26	2.27	246	2.49	3.83	265.95	colon	Ulcerative	8	1	3	2	4	1	0	0	0	0
448	1	1	0.143665	0.833413	-2.40749	female	52	164	65	24.1672	0	0	0	11	16	42	54	4	1.1	2.9	37.2	1.43	301	19.02	4.26	14.6	colon	Ulcerative	8	1	3	1	4	1	1	0	0	0
449	1	1	0.0831601	0.681106	-3.75817	female	70	163	67	25.2174	0	0	0	10	14	24	191	9.6	2.4	7.2	38.1	1.64	455	240	2.38	0.76	colon	Ulcerative	9	2	3	0	4	1	1	0	0	0
450	1	1	0.20381	1.2656	-1.28244	female	65	152	72	31.1634	0	0	0	15	23	17	70	9.2	2.5	6.7	37.8	1.29	305	3.29	2.25	5.51	colon	Protuberant	7	1	3	2	4	1	0	0	0	2
451	1	1	0.518701	1.27565	-2.55462	female	47	157	53	21.5019	0	0	0	50	38	14	57	20.1	6.2	13.9	42.7	1.26	198	1.31	1.6	19.53	rectum	Ulcerative	2	1	3	1	4	0	1	2	2	2
